# Supplementary material for: Analysis of the spatial differentiation and scale effects of the three-dimensional architectural landscape in Xi’an, China
Source: PLoS One. 2021 Dec 28;16(12):e0261846. doi: 10.1371/journal.pone.0261846 (PMC8714097; doi:10.1371/journal.pone.0261846)
Supplement: S1 Table — (XLS) [file pone.0261846.s001.xls]

## Sheet: building_Z
SHDI	CONTAG	AH	BCR	AV	BSC	BRI	FAR	LHSD	N	LHVC	HBR
1.09204	-0.428787	0.222159	-0.289542	0.251068	0.229962	0.554553	-0.225172	0.397158	-0.504116	0.0376092	0.940598
0.800006	-0.533293	0.815212	0.183071	0.989027	-0.231359	-0.235968	0.573288	1.2739	-0.187476	0.140218	0.718983
0.828472	-0.905414	0.190689	-0.0147101	-0.172656	-0.293819	-0.392466	0.0399226	1.13076	0.129165	1.00823	-0.363214
0.859953	-0.600534	0.549661	0.67215	0.422604	-0.0489672	2.45879	1.06292	1.60512	0.588604	0.863548	0.065461
0.138578	0.404259	-0.461886	0.012569	-0.402513	-0.306074	-0.580605	-0.228715	0.035092	0.00499182	1.03875	-0.983366
0.0109814	0.553424	0.093947	-0.38425	-0.1387	-0.185135	-0.139703	-0.159819	1.06248	-0.180491	1.13596	-0.480351
-1.16552	1.45009	-0.932753	-1.01662	-0.90992	-0.316827	-0.674663	-0.826561	-1.60761	-0.861113	-1.5347	-1.04224
-0.386545	0.566161	-0.385867	-0.130092	-0.125602	-0.194795	-0.0984727	-0.368955	-0.179202	-0.471521	0.417466	-0.27345
1.28427	-1.03047	0.289	0.482508	0.31592	-0.189912	-0.123099	0.323658	0.872723	-0.00354505	0.501038	-0.0214672
0.946022	-1.16352	0.719166	1.34479	0.367081	-0.123492	0.691367	1.64646	0.873978	1.19317	-0.126234	0.849717
0.800006	-1.12209	0.400653	1.54485	0.0633591	0.175544	2.92075	1.73395	0.57288	1.83732	-0.0255106	0.874937
0.849906	-0.895869	-0.239886	1.06119	-0.415373	0.553709	1.47331	0.707479	-0.197585	1.7015	0.0423264	0.0226809
0.717285	-0.386135	-0.535914	-0.0877429	-0.432505	-0.0247429	-0.252846	-0.320428	-0.360902	-0.119957	0.491485	-0.903131
-0.953865	0.980855	-0.691866	0.06966	-0.696052	-0.2327	-0.420847	-0.387933	-0.499142	0.192803	0.710877	-0.923434
-2.93245	3.11874	-0.863221	-0.172822	-0.851204	-0.252717	-0.509889	-0.530823	-0.33957	0.18349	1.92721	-1.24698
0.675088	-0.47257	0.542289	-1.00268	0.397646	-0.258364	-0.639423	-0.650554	-0.0180112	-0.953466	-0.838614	1.35834
-2.01382	-0.837437	-0.912812	-1.23455	-1.02596	-0.289626	-0.686587	-0.892014	-1.65271	-1.12265	-1.70477	-0.948911
0.857608	-0.800142	-0.389103	0.0569774	-0.355508	-0.19075	-0.470502	-0.312945	0.0241515	-0.197565	0.793312	-0.391698
1.48722	-1.25898	0.562665	0.784038	0.147774	-0.183837	1.24694	0.806148	1.14504	0.656899	0.358948	0.123418
1.02539	-1.42345	0.901822	1.35906	0.428488	0.364021	3.07693	2.40985	1.26432	1.79308	0.0254664	0.893434
1.13959	-1.27206	0.809689	1.66121	0.528445	0.136745	2.03182	2.66306	1.38756	1.84197	0.254191	0.872529
0.757138	-1.10677	0.942203	1.65358	0.438631	-0.00512031	2.68567	2.57476	0.882782	1.92268	-0.36376	1.32643
0.905834	-1.48875	0.826319	1.33576	0.420652	-0.13652	1.27778	2.043	1.04895	1.47566	-0.0852933	0.937189
-0.693648	0.6609	-0.612111	2.07939	-0.592219	-0.19349	0.130429	0.625614	-0.288088	2.2758	0.89602	-0.68462
-1.34938	1.38626	-0.736701	0.0116378	-0.762868	-0.297023	-0.564838	-0.39267	-0.798152	0.361988	0.149746	-0.79271
-0.469265	0.595507	-0.0455141	-1.13871	-0.271303	-0.0739578	-0.656606	-0.821975	-0.926017	-1.06134	-1.3598	1.29255
-0.425058	0.159266	-1.07192	0.134198	-0.845655	-0.306164	-0.625104	-0.544821	-1.68249	0.114419	-1.48614	-1.31582
0.80369	-0.913331	0.107017	1.44999	0.0672741	-0.221688	-0.0315422	1.04425	0.37688	1.04028	0.205924	0.32064
0.337509	-0.480716	0.396611	1.88242	0.284316	-0.0929893	1.54105	2.03294	0.64226	1.69995	0.0587579	0.718909
0.637244	-1.18122	0.537533	2.18872	0.141782	-0.0108523	1.97877	2.51218	0.05084	2.51095	-0.762729	1.2757
0.761827	-1.07826	0.696114	1.77981	0.331236	0.164556	3.19457	2.46369	0.453859	2.0259	-0.514126	1.16154
0.496586	-0.648441	0.704595	1.64556	0.452297	-0.119902	0.851118	2.0414	0.81718	1.42522	-0.164659	1.07207
0.00964181	-0.0558843	-0.110725	1.24048	-0.0576056	-0.225323	-0.270826	0.774918	0.230962	0.930855	0.431761	-0.0708562
0.181111	-0.285889	0.00578533	1.28529	-0.125244	-0.17766	-0.126991	0.904553	0.0180223	1.22965	-0.100691	0.566152
0.719295	-0.914745	1.14402	-1.12543	0.455495	-0.302294	-0.670689	-0.763751	0.75459	-1.06134	-0.656477	1.49891
-0.3199	-1.56625	3.49537	-1.21057	1.88789	-0.319338	-0.676326	-0.806597	1.82996	-1.1374	-1.23616	1.79314
-0.433431	0.652027	-0.775421	-0.403816	-0.581328	0.380694	-0.416005	-0.60726	-0.228139	-0.527399	1.74328	-0.769989
0.883396	-0.362676	-0.559545	0.0165097	-0.47109	0.0472696	1.38505	-0.358321	-0.341266	-0.140911	0.605217	-0.577241
-0.353725	0.270795	-0.430746	0.139745	-0.481776	-0.273864	-0.465979	-0.156976	-0.443954	0.264978	0.0446014	-0.298667
0.766181	-0.615271	-0.304595	0.307655	-0.289701	-0.232098	-0.175423	-0.0476491	0.080354	0.150119	0.657094	-0.595811
1.37068	-1.58411	0.490713	1.30627	0.14824	-0.29432	-0.220083	1.61722	0.7922	1.52999	0.0882902	0.603828
0.137239	-0.068258	-1.01757	0.0163326	-0.901613	0.821335	0.264877	-0.550436	-1.32363	0.291365	-0.365301	-1.11489
0.537444	-0.370008	-0.48216	0.811951	-0.393054	-0.285488	-0.484083	0.0665493	-0.0970323	0.507891	0.849213	-0.739804
-0.40396	0.410249	-0.503443	0.421788	-0.571333	-0.292915	-0.522596	-0.159225	0.0192453	0.447357	1.14841	-0.687708
0.0247123	-0.163463	-0.19513	0.457356	-0.286322	-0.23609	-0.317835	0.11889	0.0666637	0.404673	0.367275	0.0212655
-0.0596825	0.704627	2.63133	-1.02404	2.33312	-0.319509	-0.632176	-0.497711	1.72458	-1.01245	-0.941852	1.89391
-0.0405932	0.130947	0.528842	-0.910277	-0.0139084	-0.325825	-0.648359	-0.592185	0.256314	-0.806787	-0.534116	1.47471
-1.46995	2.23687	0.550038	-1.25098	0.442268	-0.311891	-0.689429	-0.887548	0.480699	-1.17077	-0.279055	0.660589
-0.0308811	0.402932	-0.235651	-0.689653	-0.420901	-0.306708	-0.628625	-0.602166	-0.303449	-0.643034	-0.137044	0.154376
-1.11462	0.455935	-1.03135	-1.07009	-0.858528	-0.309022	-0.68208	-0.854546	-1.74628	-1.00702	-1.80431	-1.16802
-1.44684	1.21114	-0.880526	-0.711452	-0.813337	-0.267931	-0.641137	-0.744752	-1.54409	-0.6539	-1.4469	-0.835785
1.24609	-0.953439	-0.0923175	0.80372	0.0458199	-0.292293	-0.466994	0.39548	0.486714	0.323184	0.769329	-0.490063
-0.0697295	-1.34748	-0.973024	0.204076	-0.699565	-0.235801	-0.558152	-0.518919	-1.52193	-0.151776	-1.17362	-1.36122
-0.30349	0.35749	-0.74957	-0.0177012	-0.66934	-0.128857	-0.0185952	-0.401071	-0.951286	0.0973453	-0.18866	-0.890572
-0.748237	0.345132	-1.13303	-0.910091	-1.11537	0.960673	0.457595	-0.793091	-1.38676	-0.07184	-0.0869261	-1.23418
-0.0148059	0.404315	-0.0262784	-0.914298	-0.228358	-0.128882	-0.506273	-0.651067	-0.623293	-0.815324	-0.951877	0.968162
-0.945158	0.787126	-0.445537	-0.988594	-0.543747	-0.309732	-0.668933	-0.782451	-1.3071	-0.931736	-1.54846	0.485602
0.208237	-0.710776	4.73123	-1.19148	5.11012	-0.140328	-0.646709	-0.794151	3.27582	-1.15758	-1.03939	1.58098
0.192497	0.941119	-0.403326	-1.0093	-0.386354	-0.311847	-0.674746	-0.785529	-0.319281	-0.982181	0.210111	-0.238478
-1.29044	1.44331	-1.15585	-1.12345	-0.950288	-0.246364	-0.681377	-0.872051	-1.79997	-1.04039	-1.75688	-1.27623
-1.47832	1.44303	-0.917999	-0.135077	-0.611527	-0.315389	-0.652647	-0.590997	-1.60967	-0.459104	-1.56965	-0.917192
1.18882	-0.551419	-0.107432	0.561056	0.27172	-0.130566	0.326127	0.2173	0.530476	-0.0749444	0.8707	-0.621252
0.472808	-0.188116	-0.562706	1.13279	-0.525055	-0.189366	-0.0567307	0.13914	-0.638717	0.959569	-0.00456673	-0.400608
-1.48334	1.78714	-0.834108	0.877024	-0.688286	-0.279378	-0.529554	-0.242911	-0.978412	0.55756	0.0142254	-0.885811
0.514336	0.18376	-0.0569335	-0.902668	0.396117	-0.321865	-0.668216	-0.599969	0.350459	-0.906901	0.492958	-0.158453
0.138578	-0.0225637	0.215127	-0.917065	-0.091698	0.0772065	-0.421834	-0.604858	1.36177	-0.79825	1.24422	-0.237532
-1.34335	0.616541	-0.869757	-1.20844	-0.431327	0.599227	-0.67553	-0.881089	-0.738649	-1.14593	0.84816	-0.520576
-0.926404	1.19497	-0.701384	-0.653274	-0.225526	0.320692	-0.575727	-0.691701	0.0161518	-0.875858	1.97093	-0.699541
1.37503	-0.881907	0.214976	-0.430496	0.0726609	0.0244485	-0.218118	-0.232546	1.66236	-0.421852	1.6157	-0.0391313
1.15031	-0.398406	-0.702586	-0.472005	0.418279	-0.180383	-0.652444	-0.537583	-0.786491	-0.854128	0.0701887	-0.743438
0.0672446	0.153047	-0.345314	0.953238	-0.387321	0.279099	1.32827	0.0349138	-0.382476	0.441925	-0.041807	0.010779
-0.617291	1.14224	-0.5086	-0.17359	-0.491128	-0.0281495	-0.287957	-0.461932	0.52573	-0.317857	2.17416	-0.932055
-0.363102	0.921641	0.658101	-1.13195	1.03491	-0.0895451	-0.666842	-0.804127	-0.138816	-1.11877	-1.06371	1.80719
-2.41135	1.75198	1.37536	-1.18576	3.438	-0.338984	-0.688223	-0.822307	0.0977932	-1.15758	-1.33241	2.68544
-0.0687248	-1.06379	-0.466667	-1.22904	-0.491859	8.55982	-0.510214	-0.879027	0.006164	-1.13895	1.0161	-0.795885
0.460082	0.399068	0.0753972	-1.02708	0.300325	0.446613	-0.600023	-0.695579	0.12665	-0.982957	-0.0679277	0.0170307
-0.329947	0.964768	-0.862332	-0.624657	-0.692307	-0.285556	-0.651476	-0.702051	-0.896958	-0.652347	0.347699	-1.12152
0.962432	-0.409887	-0.374595	-0.502213	-0.408992	-0.106696	-0.418003	-0.456634	0.526712	-0.391585	1.65025	-0.582116
-2.34906	2.02003	-1.07898	-0.968576	-0.978754	-0.321497	-0.676183	-0.830959	-1.93235	-0.806787	-2.41972	-1.35592
-1.59788	0.367596	2.22922	-1.22428	3.30552	-0.337014	-0.687383	-0.836195	0.100922	-1.16146	-1.69861	2.68544
1.58535	-1.0327	-0.878097	-1.11929	-0.827493	-0.162023	-0.645083	-0.812222	-0.649759	-0.871978	1.12551	-1.0007

## Sheet: building scale_Z
SCALE	CONTAG_C		SHDI_C		AH_C		LHVC_C		BCR_C		HBR_C		AV_C		BRI_C		SCALE	Building index
20	0.00540057	0.1105	0.00580016	0.1175	0.00193188	0.0875	0.0325986	0.1439	0.11263	0.1749	0.000419004	0.1274	0.00367487	0.09	0.0374699	0.1482	21	0.0317744
19	0.0117686	0.1105	0.00131822	0.1175	0.00249343	0.0875	0.0312704	0.1439	0.108057	0.1749	0.0110512	0.1274	0.0111522	0.09	0.0240961	0.1482	20	0.0310551
18	0.00534281	0.1105	0.00870024	0.1175	0.0161672	0.0875	0.0382629	0.1439	0.12905	0.1749	0.0201679	0.1274	0.0167576	0.09	0.035879	0.1482	19	0.0404991
17	0.0310099	0.1105	0.0203006	0.1175	0.0247071	0.0875	0.0393284	0.1439	0.0699134	0.1749	0.0276412	0.1274	0.0305891	0.09	0.0437438	0.1482	18	0.0386183
16	0.0465979	0.1105	0.0263644	0.1175	0.0267661	0.0875	0.0427131	0.1439	0.0473144	0.1749	0.0311962	0.1274	0.0276622	0.09	0.0488359	0.1482	17	0.0387121
15	0.0508072	0.1105	0.0366465	0.1175	0.0282631	0.0875	0.0727794	0.1439	0.0688795	0.1749	0.0368167	0.1274	0.0373455	0.09	0.0628849	0.1482	16	0.0522842
14	0.0271545	0.1105	0.0137095	0.1175	0.0100923	0.0875	0.00454437	0.1439	0.119551	0.1749	0.00909698	0.1274	0.00881226	0.09	0.0666014	0.1482	15	0.0388803
13	0.0833045	0.1105	0.0556288	0.1175	0.0305694	0.0875	0.074603	0.1439	0.0847524	0.1749	0.0407024	0.1274	0.0336882	0.09	0.079677	0.1482	14	0.0640005
12	0.0309811	0.1105	0.0203006	0.1175	0.0272439	0.0875	0.101379	0.1439	0.0936679	0.1749	0.0563757	0.1274	0.0311689	0.09	0.0504014	0.1482	13	0.0566204
11	0.0454211	0.1105	0.0218824	0.1175	0.0459601	0.0875	0.077968	0.1439	0.0741218	0.1749	0.0591484	0.1274	0.0428309	0.09	0.0718731	0.1482	12	0.0578371
10	0.0429518	0.1105	0.0160823	0.1175	0.0274157	0.0875	0.139617	0.1439	0.0418775	0.1749	0.0551187	0.1274	0.0402814	0.09	0.0815713	0.1482	11	0.0591863
9	0.056576	0.1105	0.0466649	0.1175	0.00135228	0.0875	0.144875	0.1439	0.0111779	0.1749	0.0374223	0.1274	0.0162688	0.09	0.100214	0.1482	10	0.0557391
8	0.00911887	0.1105	0.00790931	0.1175	0.00598287	0.0875	0.126132	0.1439	0.0613628	0.1749	0.0371768	0.1274	0.035999	0.09	0.040306	0.1482	9	0.0452929
7	0.0403671	0.1105	0.0435012	0.1175	0.00513086	0.0875	0.034561	0.1439	0.0049747	0.1749	0.00614758	0.1274	0.0127405	0.09	0.0331562	0.1482	8	0.0227079
6	0.012996	0.1105	0.00580016	0.1175	0.201447	0.0875	0.0393681	0.1439	0.0162134	0.1749	0.00533576	0.1274	0.0267603	0.09	0.140958	0.1482	7	0.0522232
5	0.0228513	0.1105	0.0213551	0.1175	0.292968	0.0875	0.228611	0.1439	0.13737	0.1749	0.13728	0.1274	0.135804	0.09	0.0560704	0.1482	6	0.125614
4	0.0930587	0.1105	0.0166095	0.1175	0.220423	0.0875	0.0149959	0.1439	0.155006	0.1749	0.173046	0.1274	0.220671	0.09	0.0248627	0.1482	5	0.106381
3	0.157555	0.1105	0.123385	0.1175	0.272486	0.0875	0.0351557	0.1439	0.180379	0.1749	0.22019	0.1274	0.344339	0.09	0.0159781	0.1482	4	0.153768
2	0.131693	0.1105	0.0788294	0.1175	0.0771188	0.0875	0.049557	0.1439	0.132359	0.1749	0.071437	0.1274	0.137226	0.09	0.0153605	0.1482	3	0.084571
1	0.558352	0.1105	0.756921	0.1175	0.137005	0.0875	0.228056	0.1439	0.258697	0.1749	0.397236	0.1274	0.123712	0.09	0.0363724	0.1482	2	0.30782

## Sheet: scale effect
SCALE	PAFRAC	Building Weighted Change	Building_Moran I
1	1.4114		0.16485
2	1.3762	0.30782	0.505916
3	1.4058	0.084571	0.454098
4	1.3925	0.153768	0.384912
5	1.406	0.116381	0.451758
6	1.4271	0.125614	0.412387
7	1.4128	0.0522232	0.415688
8	1.4002	0.0227079	0.411811
9	1.4174	0.0452929	0.471386
10	1.4143	0.0557391	0.546955
11	1.421	0.0591863	0.520838
12	1.4267	0.0578371	0.460467
13	1.4334	0.0566204	0.487748
14	1.4393	0.0640005	0.50269
15	1.438	0.0488803	0.508965
16	1.4366	0.0522842	0.475281
17	1.4337	0.0387121	0.507568
18	1.4337	0.0386183	0.500416
19	1.4333	0.0404991	0.508672
20	1.4323	0.0310551	0.469624
21	1.43	0.0317744	0.46841

## Sheet: Spatial distribution map
PID	AH	BCR	AV	HBR	BRC	LHVC	CONTAG	SHDI
P21	99.75	0.0298079	58382.4	0.5625	636.324	0.838476	84.7881	0.8487
P22	98.25	0.0298231	53959.7	0.5	1366.78	0.901716	68.4715	0.9369
P24	28.8	0.0134651	35318.1	0.2	56.8921	1.75926	84.4361	0.5623
P41	108	0.00183944	49664.9	1	71.3031	0	0	0
P59	83.5	0.173822	77662.3	0.7	3411.9	0.942287	65.8175	0.9429
P60	21	0.10776	12782.5	0.159091	835.994	1.71915	75.8577	0.6592
P61	40	0.0262268	41394.3	0.416667	236.491	1.4336	86.6308	0.9003
P62	117	0.0577977	57088.7	0.576923	1860.71	0.77748	55.6375	0.857
P63	144.857	0.0264564	124395	0.714286	434.713	0.624683	14.2266	0.9743
P66	18	0.00970864	3888.37	0.375	544.978	0.833852	0	0
P67	21.7778	0.0643565	11421.6	0.222222	703.082	0.945463	92.95	0.7545
P68	16.08	0.038007	7629.23	0.04	1105.04	0.54616	81.974	0.5566
P69	11.6	0.00940914	1767.51	0.0666667	154.306	0.632106	80.5012	0.6365
P71	25.6471	0.128536	18622.6	0.294118	2983.21	1.15088	41.8359	1.2821
P73	8.94915	0.17761	6224.28	0.0677966	729.479	4.06736	85.2127	0.4109
P74	18.6522	0.116491	14201.9	0.206522	985.132	2.32425	60.3891	1.0982
P75	37.3333	0.124926	28081.4	0.148148	3428.44	1.54891	33.5364	1.3169
P82	63	0.0672089	189781	1	170.332	0.590169	45.7731	0.5297
P83	50.1429	0.0915223	126071	0.785714	251.801	0.794019	72.5565	0.7393
P99	36	0.00458617	41275.5	1	10.891	0	0	0
P110	20	0.0054858	6729.25	0.333333	43.5859	0.678823	0	0
P111	36	0.0570049	19732.5	1	1483.04	0	0	0
P112	36	0.0827721	19911.4	0.918919	1845.42	0.384864	97.1731	0.1679
P113	66	0.0654988	35149.4	0.92	3208.94	0.706472	52.8627	0.911
P114	55.5714	0.202129	32304.7	0.928571	5262.04	0.629355	58.2829	0.9076
P115	49.0189	0.124014	26751	0.566038	2040.67	1.10854	53.7705	1.1589
P116	81.6279	0.0864652	40603.3	0.651163	3252.12	0.939353	61.7353	1.1531
P120	19.0345	0.133064	9406.04	0.258621	770.81	1.42212	46.6114	0.8333
P121	26.3684	0.0625196	7993.72	0.421053	2152.57	1.19407	57.9723	0.708
P122	14.7568	0.121122	11432.9	0.216216	2659.31	0.787842	34.3412	1.0273
P123	22.2	0.0472526	26850.1	0.2	119.744	1.41134	52.539	1.1803
P124	21	0.0028881	3516.31	0.5	37.6367	0.952381	0	0
P125	166.5	0.0315971	90268	0.833333	1011.67	0.4415	37.4356	0.8018
P126	87.1304	0.131479	68001.6	0.695652	2717.2	0.869509	57.1252	0.9421
P127	13.4754	0.0708319	4734.34	0.0491803	779.636	2.56114	95.3948	0.4087
P128	23.7273	0.0700839	25643.6	0.363636	232.686	1.28071	53.2897	1.0263
P129	79.0345	0.0422853	39808	0.586207	1326.38	0.984686	85.9001	0.5297
P130	47.0323	0.0972475	40929.8	0.322581	690.187	1.17235	63.2149	1.4196
P140	20	0.00986928	7440.1	0.333333	82.9501	0.617111	87.1229	0.5004
P170	60.2609	0.0850047	29201.3	0.413043	14445.4	1.26441	66.1589	0.7436
P171	45.6	0.175411	28098.9	0.76	182140	0.969781	48.3053	0.9881
P172	30.8036	0.318749	21573.6	0.625	4278.94	0.706656	46.9268	1.0229
P173	66.6087	0.188623	54444.7	0.985507	2401.66	0.768546	70.5753	0.2814
P174	110.204	0.129271	77250.9	0.877551	2777.45	0.600062	72.9137	0.765
P175	65.5714	0.133994	59762.7	0.571429	5505.82	0.973439	52.282	1.215
P176	75.3529	0.0940884	70141.3	0.5	1281.45	1.06874	45.4094	0.8144
P177	91.2	0.00891178	48195.1	0.6	220.748	1.06775	100	0.6931
P178	58.5	0.0289736	31943.5	0.25	590.128	1.43662	54.3592	0.7595
P180	7.80723	0.159315	3416.89	0.0240964	701.872	0.643368	65.4269	0.4632
P181	86.4	0.146947	67829.1	0.509091	5569.16	1.16999	46.0056	1.2738
P182	72.375	0.0608648	27107.3	0.5625	9206.03	1.20506	43.1382	1.273
P183	119.844	0.167513	56273.4	0.844156	777993	0.834692	32.3334	1.3039
P184	133.925	0.0907402	59246.3	0.415094	5526.78	1.1059	48.8421	1.1791
P185	123.231	0.033728	78492.5	0.769231	775.173	0.708807	73.5614	0.673
P186	98.8696	0.339196	81955.5	0.652174	2682	0.860439	67.4775	0.5906
P187	28.4464	0.222271	14590.1	0.508929	2477.6	1.07203	31.9301	1.3343
P188	36.5106	0.094281	20831.7	0.723404	1242.11	0.752124	96.9329	0.1788
P189	111.529	0.0190157	30078.3	0.823529	1813.6	0.777862	51.4525	0.673
P190	198	0.0117695	194196	1	292.19	0	0	0
P194	54	0.0650474	37330.7	0.227273	4370.25	1.42995	69.0309	0.4293
P195	105	0.0923569	88748.1	0.714286	5718.85	0.787146	54.8803	0.6255
P196	89.1429	0.0752943	54541.2	0.857143	7219.45	0.416746	55.8289	0.9798
P197	36	0.00850288	6944.23	0.25	220.531	1.23168	0	0
P198	18.8571	0.0105979	6105.18	0.285714	106.61	0.619187	0	0
P233	24	0.12291	29176.8	0.25	356.149	1.60466	68.2696	1.0725
P234	30.9474	0.0777107	31761.5	0.631579	11859.5	0.711397	37.2899	0.958
P235	20	0.151332	60189.8	0.333333	215.939	0.581848	39.8032	0.6567
P236	24	0.172423	35300.9	0.5	487.191	0.508475	13.322	0.6909
P237	18.439	0.27315	39405.3	0.268293	2324.41	0.583815	50.6431	0.6842
P238	43.0667	0.189179	47715.6	0.511111	14569.2	1.18741	40.5007	0.9422
P239	56.8966	0.231256	54909.6	0.362069	3258.92	1.35234	54.1914	0.8954
P240	24.4	0.0392958	27012.8	0.0666667	193.722	1.96707	59.4361	0.5623
P241	46.875	0.0268334	25049.7	0.1875	630.472	1.59872	51.4525	0.673
P242	20.85	0.0615398	10984.6	0.05	694.169	1.97537	0	0
P243	12.6122	0.101495	6033.15	0.0408163	549.992	0.403237	69.8087	0.5225
P244	86.7429	0.114574	38417	0.485714	7447.59	1.0489	34.0487	1.3204
P245	43	0.122955	26618.4	0.240741	28165.4	1.62033	64.7507	0.7215
P246	46.4651	0.116156	31778.5	0.27907	1481.64	1.65044	59.3811	1.0706
P247	88.8261	0.146103	61471.6	0.478261	2844.69	1.28437	38.4572	1.2949
P248	26.2909	0.125079	16354.6	0.145455	929.982	1.46748	37.4927	1.2411
P249	49.6364	0.0461402	32844.5	0.363636	1024.57	1.36785	36.7042	0.6555
P250	32.3301	0.153682	13119.8	0.699029	4140.02	0.629737	52.7771	0.6587
P251	28	0.141962	13223.2	0.630952	1831	0.521002	58.7181	0.7322
P252	35.3043	0.0928889	17844.6	0.536232	1719.21	1.23156	40.9505	1.0018
P253	47.7143	0.0441132	40656.8	0.333333	668.244	1.3295	52.8406	1.0362
P257	110	0.0458142	50534.5	0.545455	8265.45	1.0562	69.156	0.9557
P258	73.3333	0.105067	39779.4	0.460317	117036	1.24552	35.6146	1.2618
P259	47.5789	0.107086	22939.3	0.333333	1859.54	1.38155	48.0225	1.1495
P260	17.4085	0.083042	6339.07	0.183099	1066.84	0.646505	51.8118	1.0588
P263	12.3364	0.126796	3570.58	0.00934579	2017.26	0.209476	0	0
P295	13	0.0303435	9021	0.0833333	120.725	0.584357	0	0
P296	21.6667	0.354528	33308.5	0.166667	794.46	1.32466	60.5475	0.94
P297	18.4211	0.245792	18940.3	0.280702	672.026	0.918875	50.3016	1.1248
P298	21.9231	0.120272	29631.4	0.346154	548.177	0.975733	18.6978	1.0006
P299	65.0769	0.105074	60021.4	0.717949	1032.57	1.00402	68.2663	0.8226
P300	66.6	0.121163	47989.4	0.625	1331.77	1.08019	32.3702	1.1963
P301	37.3333	0.0852091	48830.5	0.277778	721.083	1.50705	54.718	1.2555
P302	31.6	0.134698	79585.3	0.3	375.839	1.47133	45.7108	1.18
P303	33.5294	0.0291444	16156.2	0.117647	439.214	1.84593	83.3333	1.0114
P304	20	0.00477833	6401.27	0.333333	47.1499	0.678823	100	0.6931
P305	41.6727	0.0955148	28224.8	0.236364	1209.14	1.42268	20.7124	0.6442
P306	13.9048	0.0952481	4639.71	0.031746	800.264	0.893169	0	0
P309	44.3774	0.157066	34393.1	0.396226	1776.44	0.926241	43.4203	1.3567
P311	18.8125	0.218333	9945.89	0.0416667	1561.39	1.44393	63.8917	0.5354
P312	106.286	0.300369	99191.3	0.663265	16006.5	0.843712	33.2424	0.9467
P313	48.3529	0.157888	57430.3	0.5	20502.3	1.25078	17.7745	1.0948
P314	39.3543	0.248137	34384	0.409449	11678.8	1.39132	50.8662	1.0815
P315	89.9016	0.150825	59764.5	0.639344	7334.78	0.87232	47.8939	1.175
P316	38.8831	0.174025	27596.5	0.194805	1849.83	1.48271	54.1556	1.144
P318	15.3913	0.189177	11003	0.0144928	605.814	0.350445	80.4257	0.1169
P320	40.4595	0.151488	34332.3	0.324324	2753.51	1.15887	38.5929	0.9184
P321	33.3626	0.172504	17245.5	0.527473	2004.2	0.900078	50.4182	1.1861
P322	15.2727	0.0163493	3592.24	0.136364	649.604	0.551815	90.4689	0.4101
P323	40.7234	0.102019	20604.1	0.202128	2559.81	1.79848	68.9358	1.0251
P324	32.5714	0.0292924	41772.9	0.285714	3247.91	1.20326	0	0
P325	20.4878	0.115251	10586.5	0.121951	2902.31	1.23986	49.093	0.8939
P326	13.6996	0.409406	6067.83	0.0600858	3441.03	0.431603	71.4876	0.4152
P327	23.75	0.0369346	11159.4	0.5	375.105	0.529172	75	0.6931
P328	24	0.00208704	6331.83	0.5	28.611	0.666667	0	0
P356	25.5	0.0189526	9255.45	0.583333	925.338	0.512327	100	0.6931
P357	25.1881	0.253979	15809.6	0.49505	6479.26	0.770414	55.4967	1.253
P358	61.2162	0.255081	44852.8	0.405405	135659	1.34278	42.9882	1.3875
P359	15.8667	0.168494	13385.7	0.155556	555.017	1.05776	31.7646	0.9833
P360	84.5217	0.144309	54334	0.608696	3330.31	0.862956	47.01	0.8229
P361	61.1163	0.174445	36007.3	0.593023	70174.5	1.10408	51.9568	1.0556
P362	34.7727	0.183369	46020.1	0.5	651.975	1.33002	57.4569	0.8279
P363	8.28571	0.202181	9723.09	0.0238095	2646.86	0.618398	72.0924	0.6892
P364	59.5385	0.0207596	37649.4	0.538462	648.512	1.1875	86.9029	1.277
P365	49.2	0.0934509	37754.8	0.4	3525.16	1.1565	50.2508	0.6897
P366	16.2651	0.108299	5353.27	0.180723	3104.65	0.574742	41.3589	0.5799
P367	14.4545	0.176994	7328.31	0.0681818	1477.6	0.797659	77.7468	0.3085
P368	19.5	0.222428	11581.4	0.2	1319.66	0.673792	38.351	1.3209
P373	73.0693	0.256882	60369.3	0.524752	4197.46	1.17994	46.0077	0.9791
P374	35.5273	0.189894	22580	0.327273	30448.2	1.66462	87.2568	0.6617
P375	56.8235	0.261507	103493	0.558824	700.818	1.03453	58.4602	0.8209
P376	44.7907	0.165275	37265.7	0.186047	1037.79	1.36486	78.9736	0.985
P382	14.4179	0.218858	12773.7	0.0298507	3885.02	0.452735	77.0881	0.6518
P383	23.3617	0.230766	13807.9	0.255319	7860.61	1.25111	61.3485	0.8737
P384	122	0.0612247	69220.2	0.958333	2977.98	0.658185	73.4405	0.9471
P386	16.3636	0.0549217	13539.5	0.181818	237.729	0.578841	51.1291	0.6775
P387	21.6	0.0385572	7922.41	0.25	373.786	1.04446	89.0402	0.4506
P388	24	0.0442805	15575.8	0.3125	285.011	1.03226	68.2111	0.9165
P398	36	0.00119227	10730.4	1	20.6853	0	0	0
P413	36	0.00258436	23259.2	1	15.4533	0	0	0
P417	32.4	0.123532	45031.3	0.9	386.249	0.184147	74.7208	0.5554
P418	64.6875	0.0998046	55240.8	0.90625	3219.11	0.834755	68.4833	0.8946
P419	30.2169	0.198899	18050.8	0.759036	1492.19	0.341738	61.0958	0.671
P420	31.9742	0.310759	19486.6	0.625806	4765.48	0.911078	39.1755	1.0161
P421	30.6383	0.221639	37663.9	0.489362	834.073	0.966457	54.9925	1.1411
P422	25.0685	0.178455	16622.8	0.273973	1070.8	1.31173	54.2089	1.3622
P423	48.2927	0.0667942	23644.6	0.390244	1408.68	1.37612	64.5641	1.1492
P424	72.375	0.123018	54395.4	0.875	1531.59	0.922301	47.5431	0.5147
P425	16.3729	0.109048	15265.9	0.0677966	763.713	1.50449	62.2036	0.8305
P426	17.4	0.108496	29075.5	0.25	198.623	0.641498	52.9825	1.0618
P427	33.125	0.120158	20793.6	0.604167	13638.8	1.10835	49.9301	0.805
P428	66.7368	0.121476	45227	0.438596	18987.5	1.13439	57.3327	0.823
P429	33.4468	0.200599	19621.2	0.255319	1792.8	1.3397	42.2616	1.0276
P430	17.5443	0.181479	10093.4	0.0886076	1153.29	0.742359	37.8145	1.1196
P431	35.7959	0.260242	17911.3	0.578231	3910.54	0.936213	30.9167	1.3947
P432	37.1455	0.198687	14798.2	0.327273	17841.6	1.03288	40.2206	1.1084
P436	64.2857	0.326252	41565.9	0.805195	5608.61	0.740823	47.5278	0.7458
P437	45.6602	0.185978	25882.5	0.436893	31075.6	1.30643	55.3159	1.3503
P438	21.2571	0.17256	13850.5	0.285714	878.191	0.900414	58.5138	1.4413
P439	19.7361	0.186363	15078.3	0.0972222	1021.5	0.952161	58.8929	1.0987
P446	36.1017	0.133939	24313.4	0.118644	1269.9	1.56191	94.5238	0.474
P447	94.8387	0.0680085	66393.4	0.548387	1204.5	0.925572	62.2508	1.0466
P448	14.5263	0.0219734	5763.98	0.105263	221.384	0.520743	80.5012	0.6365
P450	14.4	0.00879267	3944.02	0.1	176.401	0.526316	100	0.6931
P451	16.8	0.027036	9444.91	0.2	169.887	0.591133	36.6374	0.9949
P485	41.2131	0.134905	19994.2	0.786885	1950.53	0.965109	58.1451	0.6991
P486	64.5773	0.247846	45441.9	0.628866	135901	1.07859	40.3954	1.2096
P487	28.0825	0.285471	20051.5	0.381443	3335.36	1.04648	34.5017	1.3319
P489	22	0.161579	29109.5	0.357143	29178.8	0.534214	68.1188	0.6029
P490	19.7561	0.0976663	20411	0.195122	517.88	1.11836	34.4652	1.4643
P491	12.5294	0.117598	11844.9	0.0882353	372.933	0.62783	55.326	0.8259
P493	43.2727	0.0683883	21244.2	0.848485	1140	1.07543	93.7129	0.5182
P494	119.872	0.0911112	58059.1	0.702128	13935	0.812183	20.7103	1.2024
P495	58.4516	0.124411	27750.4	0.435484	12479.8	1.17166	22.7639	1.2367
P496	28.7419	0.222937	31744.4	0.354839	1775.38	0.891378	54.5343	1.1073
P497	53.069	0.3254	37549.3	0.706897	107426	0.944465	39.7728	1.1595
P498	34.0568	0.378705	15868.2	0.369318	23821.2	1.15967	40.8672	1.352
P500	26.191	0.324463	14101.7	0.286517	13439.3	1.28594	52.1822	1.0801
P501	36.75	0.222216	18825.2	0.383333	3169.53	1.19311	38.8867	1.4143
P502	41.8017	0.243168	27837.1	0.595041	2947.05	1.07617	44.3162	1.2843
P503	27.5714	0.284481	23153	0.314286	3673.01	1.12697	46.63	1.1967
P504	28.3958	0.220666	18689.1	0.447917	4345.8	1.00622	43.3782	1.3542
P505	30.049	0.183945	14309.1	0.519608	2248.13	0.79423	43.0962	0.9344
P506	41.6842	0.2225	32539.2	0.763158	25721.9	0.73427	55.7029	0.8533
P508	19.7288	0.257157	25401.4	0.305085	1727.14	0.564866	53.1389	1.0578
P509	29.1667	0.131887	13832.8	0.736111	1632.32	0.398624	35.4227	0.5908
P510	82.3043	0.134904	66299.2	0.869565	9920.06	0.751398	63.7103	1.1639
P511	49.0685	0.29265	51601.3	0.616438	1654.77	0.904373	57.6404	0.9427
P512	54.5581	0.139586	30264.4	0.383721	3130.18	1.34811	17.1734	1.0759
P513	21.1636	0.0827737	7457.04	0.2	879.464	1.23795	45.9789	0.9986
P515	19.0286	0.13127	29981.6	0.0857143	504.18	1.20296	68.8238	0.8644
P516	39.4615	0.0844681	11702.4	0.134615	11806.3	1.78158	96.3051	0.2062
P517	123.871	0.0435546	32427.6	0.548387	25087.5	0.833008	14.5547	0.9433
P519	13.6	0.02928	6883.97	0.0666667	161.09	0.455374	63.9036	0.5004
P524	12.6698	0.192701	2996.36	0.027907	16045.1	0.312726	87.5526	0.0965
P533	15.2	0.0131305	4673.56	0.133333	368.712	0.555247	80.5012	0.6365
P534	15.1579	0.0384019	3712.5	0.131579	714.847	0.542354	37.4185	0.4506
P549	36	0.0491361	73704.2	1	107.643	0	0	0
P550	26	0.00735952	10855.8	0.666667	50.0977	0.652714	0	0
P551	16	0.00597515	4309	0.166667	70.0293	0.609837	0	0
P552	14.6087	0.0980364	7560.23	0.108696	765.978	0.51697	69.7407	0.4195
P553	24.3191	0.429191	20772.9	0.489362	2195.17	0.618635	43.3034	0.98
P559	45.6923	0.0891869	40631.5	0.307692	808.729	1.28586	79.1776	0.6699
P560	57.3818	0.136281	31045.7	0.490909	1977.62	1.1127	51.1978	1.3634
P561	68.8125	0.220435	41814.9	0.427083	5951.44	1.19304	53.7626	1.3373
P562	33.625	0.363188	29137.8	0.34375	2190.24	1.27165	39.1762	1.1546
P563	43.6966	0.314359	25809.2	0.703448	5714.26	0.915928	42.9725	1.2096
P564	42.0741	0.380246	18957.1	0.469136	17614.4	0.990038	43.6203	1.302
P566	22.6981	0.324862	26757.4	0.254717	1618.84	1.08591	47.8569	0.9417
P567	59.7143	0.207367	41509.7	0.714286	2723.31	1.02774	50.4865	1.1045
P568	52.9091	0.292774	27106.7	0.689394	5526.94	1.13581	31.7549	1.3881
P569	36.087	0.265492	15771.1	0.369565	36362.7	1.48412	56.1447	0.9992
P570	42.49	0.205874	17353.7	0.4	234580	1.41064	43.2547	1.2746
P571	49.7664	0.240632	31666.5	0.672897	8595.03	0.941387	34.8076	1.1813
P572	40.1647	0.220218	28637.6	0.670588	5830.18	0.829814	68.1156	0.6948
P573	13.2917	0.245203	5224.03	0.104167	40284.5	0.613722	63.8651	0.7429
P574	9.09474	0.183102	6034.25	0.0315789	41123.4	1.31547	48.2536	1.3072
P575	14.5814	0.220705	6625.5	0.174419	20376.1	0.877784	47.9277	1.1316
P576	22.2857	0.138173	14836.3	0.178571	892.245	0.619715	51.8274	1.1446
P577	19.5556	0.15006	14299.1	0.0925926	1057.56	0.959498	54.4113	0.9538
P578	27.4074	0.149561	14227.6	0.419753	1751.42	0.895906	53.2016	0.8512
P580	19.7308	0.13961	13335.2	0.0192308	540.04	0.331665	68.0465	0.9414
P585	14.3377	0.190647	7540.23	0.116883	15724.1	0.564529	52.0411	0.6744
P586	12.5833	0.136563	5654.14	0.0555556	876.557	0.48122	57.5445	0.6239
P589	13.3714	0.184559	7176.41	0.0571429	1620.3	0.418611	46.4381	0.6568
P590	12.5556	0.268011	7630.85	0.0185185	1420.25	0.273597	90.0545	0.0716
P597	27	0.0300251	17838.1	0.666667	219.451	0.496434	100	0.6837
P598	27.6	0.0393433	15511.2	0.65	1146.85	0.425391	88.1565	0.4741
P618	14.4407	0.188655	12469.8	0.101695	1413.5	0.506619	54.208	0.466
P620	13.4118	0.0975781	9901.38	0.0588235	484.291	0.583324	54.3617	0.7792
P624	65.2	0.217328	48353.5	0.48	3334.29	1.13688	30.3121	1.2719
P625	107.917	0.187005	69906.3	0.805556	8793.46	0.58015	56.4566	0.6537
P626	72.1017	0.161216	51803.1	0.745763	34705.1	0.745478	59.2609	0.9432
P627	52.4096	0.216706	35986.1	0.506024	36301.3	1.10749	37.1209	1.4117
P628	34.2245	0.36178	30299.3	0.561224	4835.6	0.875001	54.7038	1.0151
P629	38.243	0.253299	24159.9	0.719626	5195.62	0.734148	39.8665	1.081
P630	33.4737	0.201113	20369.8	0.568421	3000.49	1.01009	37.8726	1.3558
P631	48.0492	0.245972	25355.7	0.737705	22970	0.991392	40.7756	1.3767
P632	40.3473	0.355035	23186.8	0.784431	19720.5	0.740428	49.1703	1.0245
P633	30.9664	0.294658	16131.9	0.630872	3132.64	0.85355	36.9658	1.2575
P634	24.3846	0.25013	10651.3	0.512821	4933.28	0.581387	55.3247	0.9008
P635	45.2932	0.28517	28568.2	0.699248	4112.66	1.10777	49.2588	1.0357
P636	48.069	0.291295	22635.2	0.862069	37085.1	0.798392	64.1772	0.7517
P637	28.4531	0.349461	23825.3	0.601562	34284	0.780194	60.6306	0.6262
P638	11.7479	0.251244	3790.14	0.0630252	37439.4	0.585599	43.1282	0.8672
P640	21.6471	0.242317	7857.33	0.0833333	112286	1.54735	52.649	0.91
P641	49.5652	0.133961	24007.8	0.434783	3665.88	1.03542	62.8961	1.2634
P642	18.75	0.110571	13647.8	0.05	403.592	0.363656	44.1146	0.9218
P643	19.6154	0.171146	14737.7	0.134615	525.008	0.378824	52.2176	0.933
P644	15.3333	0.107906	8943.48	0.0185185	97399.3	0.508001	59.4361	0.5623
P645	17.8696	0.0948717	9201.58	0.108696	859.614	0.455918	55.657	0.9743
P649	13.0909	0.0307694	4563.69	0.0454545	286.182	0.390762	0	0
P650	16.4444	0.0629479	9145.03	0.185185	516.566	0.57762	30.5272	0.5004
P651	18.3158	0.171288	17040.7	0.0789474	420.564	1.50578	71.4799	0.2237
P652	13.0909	0.0360586	5486.01	0.0454545	181.702	0.390762	71.0356	0.2062
P653	18	0.0245107	23571.3	0.25	83.7636	0.659829	0	0
P654	13.4161	0.414646	9531.25	0.0310559	15552	0.365777	80.7765	0.3389
P655	12.1319	0.195535	3235.11	0.00549451	2680.13	0.146638	0	0
P662	16	0.0184988	11132	0.333333	46.4709	0.964237	89.0402	0.4506
P663	30.75	0.0189411	9293.98	0.8125	281.921	0.369168	0	0
P681	16.9412	0.017401	5452.34	0.235294	296.709	0.653175	86.0508	0.9503
P682	16	0.31554	34681.9	0.166667	356.234	0.568492	79.0336	0.2895
P683	17.0526	0.313945	29854.9	0.210526	335.198	0.581426	79.1297	0.3112
P684	12.6857	0.0759033	7021.08	0.0285714	320.786	0.319755	96.7968	0.1849
P685	73.8592	0.123521	34142.1	0.549296	3289.87	1.02188	18.5898	1.0189
P686	37.4348	0.0576805	9703.47	0.347826	1251.35	1.08709	55.3368	0.7903
P687	75.2414	0.29013	46930.4	0.735632	83670.5	1.04939	35.9396	1.0713
P688	39.312	0.426352	31779.7	0.856	3321.52	0.613705	58.9157	1.0575
P689	25.1392	0.243641	16262.4	0.443038	1859.99	0.703731	47.6283	1.0486
P690	79.519	0.214353	61393.3	0.417722	4411.37	1.10433	40.2467	1.3129
P691	55.5165	0.217224	37471.5	0.703297	4637.05	1.01505	50.4659	1.1818
P692	33.7226	0.314195	19887.9	0.905109	4528.25	0.209334	83.2533	0.1865
P693	32.5909	0.225336	21822	0.522727	2207.99	1.08781	37.993	1.1779
P694	44.3182	0.195355	28643.8	0.613636	39127.2	1.15833	37.7178	0.9772
P695	42.6071	0.345152	21923.2	0.815476	10586.9	0.733532	46.5205	1.0792
P696	44.4247	0.28239	25864.7	0.513699	3868.69	1.06033	47.6773	1.2351
P697	44.9396	0.292482	25807.5	0.845638	318986	0.839484	62.7168	0.8719
P698	52.5547	0.326939	38406.6	0.664234	5899.43	1.11443	44.411	1.2479
P699	32.3731	0.204757	15829.7	0.574627	7227.46	0.884922	34.6631	0.9593
P700	45.4348	0.255658	27921.2	0.768116	61121.2	0.83868	35.9764	1.0515
P701	51.269	0.279266	23746.3	0.731034	5497.38	1.11928	43.1105	1.1497
P702	44.4	0.265661	21136.2	0.685714	8100.7	0.801812	35.3928	1.0717
P703	12	0.189024	7471.56	0.0613208	80611.9	1.46685	51.1051	1.2738
P704	20.7907	0.147778	5846.7	0.348837	20291.1	0.679722	47.8504	1.0359
P705	12.2703	0.211903	5927.38	0.00900901	1212.54	0.318862	85.1264	0.2062
P706	20.6957	0.150573	11624.6	0.0869565	1157.16	0.981285	55.2457	0.8923
P707	23.2881	0.135998	12721	0.186441	1334.96	0.775978	55.5112	1.0806
P714	17.1429	0.337002	17685.6	0.190476	1103.09	0.597978	43.3003	0.676
P715	13.8947	0.186024	8397.92	0.0789474	1119.49	0.484502	77.3716	0.4201
P717	33.329	0.298084	21077	0.322581	16365.4	1.02045	58.0849	0.9165
P719	14	0.00883163	5380.15	0.166667	50.1181	0.794652	80.5012	0.6365
P720	12.5567	0.225882	7140.97	0.0103093	1692.37	0.258815	98.8817	0.0805
P721	12.2892	0.144354	5229.73	0.0120482	14082	0.214359	0	0
P726	50.5161	0.0717169	34057.6	0.709677	1228.77	0.835128	47.2155	1.0899
P727	51.25	0.114038	66628	0.708333	1391.36	0.835509	42.3694	0.9659
P743	30	0.003359	6881.77	0.75	120.365	0.395897	0	0
P744	21	0.00688786	5582.33	0.5	153.049	0.779221	0	0
P745	21	0.00236136	1408.53	0.5	244.467	0.816327	0	0
P746	30.8	0.0975452	53594.7	0.8	275.235	0.35188	80.9527	0.2641
P747	19.8545	0.140871	10755.2	0.272727	1114.62	0.807656	46.3688	0.749
P748	17.1429	0.29778	13719	0.220779	22004.5	0.591984	66.4015	0.5055
P749	12	0.151128	9543.2	0.0208333	817.171	0.399446	68.8921	0.5426
P751	14.6897	0.177572	9683.61	0.0344828	4574.57	0.667728	53.1878	1.0286
P752	43.7419	0.265968	28865.4	0.451613	8046.03	0.964536	55.2987	0.9546
P753	52.4348	0.248857	45396.4	0.681159	2271.25	0.807832	30.0863	1.3499
P754	62.1639	0.140485	45521.6	0.52459	1969.99	1.12183	36.9646	1.4164
P756	26.85	0.174054	10910.9	0.2125	3960.98	1.51306	62.7298	0.9044
P757	73.7953	0.288631	45276.2	0.818898	9216.15	0.837361	41.9233	1.0211
P758	32.9211	0.484411	21368.7	0.565789	7305.59	1.14904	44.3302	1.0908
P759	54.3214	0.258199	41696.9	0.5625	3700.47	1.15004	26.2006	1.1496
P760	57.3117	0.27881	25065.3	0.785714	39595.3	0.968348	59.0733	0.9653
P761	43.3458	0.238464	34640.6	0.383178	14572.6	1.28497	29.2937	1.2745
P762	36.0403	0.332084	20764.5	0.624161	6494.6	0.993707	49.6675	1.0954
P763	38.6272	0.311121	20727.8	0.668639	66660.5	1.08451	46.6413	1.0238
P764	35.1413	0.286259	17198	0.559783	12180.1	1.0621	35.0183	1.1826
P765	40.7288	0.245195	29046.2	0.601695	5627.01	1.3445	47.9952	1.1826
P766	43.8968	0.284954	34749.9	0.43871	18233	1.31765	51.4909	1.1501
P767	45.0294	0.311817	20920.5	0.568627	89942.5	1.04018	33.5487	1.1524
P768	41.0072	0.271423	20528.2	0.647482	35590.4	0.8529	39.018	1.285
P769	33.3333	0.267639	20955.8	0.529915	2701.5	1.0012	44.989	1.1531
P770	13.26	0.279607	10614.5	0.07	1201.42	0.611127	51.5374	0.9083
P771	21.4435	0.254662	10897.6	0.252174	3415.81	0.906332	35.778	1.3526
P772	16.5495	0.17252	7486.42	0.010989	3154.79	0.642523	68.688	0.2937
P778	31.5652	0.0871706	11920.2	0.5	5605	0.94861	74.9339	1.0535
P779	15.9231	0.289517	7641.68	0.153846	3965.06	0.549234	70.183	0.44
P780	12.3103	0.177719	4961.86	0.0172414	2131.08	0.263801	84.0892	0.2206
P781	13.8261	0.144328	8947.61	0.0869565	1188.82	0.506421	46.1521	0.7185
P782	13.3881	0.296334	7197.27	0.0820896	3219.65	0.532581	78.2799	0.5028
P783	12.2781	0.11554	2532.69	0.013245	2251.43	0.228077	82.0449	0.2489
P785	38.3736	0.182578	24485.5	0.120879	2147.69	2.07427	66.8388	0.6263
P786	12.4364	0.315942	8748.63	0.0181818	1714.95	0.259018	91.6118	0.0569
P790	25.7143	0.00549868	2418.4	0.285714	416.557	1.4696	0	0
P791	37.0435	0.041426	22060.9	0.521739	4753.71	0.9463	63.8582	1.2407
P792	43	0.0525474	27480.7	0.916667	708.849	0.604125	87.6977	0.824
P793	63.6923	0.0469012	47456.1	1	7612.2	0.57196	88.1565	0.4741
P799	36	0.00564168	50775.1	1	10.062	0	0	0
P808	69	0.0841719	96697.6	0.9	597.378	0.593272	55.5462	0.6592
P809	39.3333	0.0365256	12715.9	0.444444	742.635	1.14849	0	0
P810	24.0632	0.259042	22982.1	0.210526	1540.37	1.34643	58.9717	1.0702
P811	36.7253	0.160304	16798.2	0.417582	34001.3	1.41419	44.5723	0.8791
P814	17.4667	0.205105	18369.2	0.0666667	1971.3	0.537258	77.2979	0.5795
P815	52.64	0.199092	37986.8	0.666667	6150.96	1.09607	34.4266	0.9675
P816	38.1702	0.244809	29098.2	0.617021	3831.65	0.891832	46.9518	1.3159
P817	34.1471	0.223971	36593.2	0.455882	1526.67	1.16283	39.4348	1.2828
P820	59	0.257332	31586	0.625	32590.9	1.02945	40.5251	1.1889
P821	52.84	0.264981	29170.5	0.666667	5259.02	0.893287	19.074	1.0341
P822	46.2102	0.267935	25464.7	0.713376	8044.97	0.853666	19.4501	1.259
P823	25.681	0.197276	13348.5	0.405172	2247.11	0.885543	37.8278	1.4282
P824	15.4054	0.303807	8143.09	0.0135135	92927.3	0.343468	79.25	0.1243
P825	30.3776	0.309373	17657.6	0.272727	18369.8	1.4779	48.4754	1.2935
P826	53.9048	0.279855	34062.1	0.912698	8451.62	0.942049	48.3209	0.7545
P827	44.7724	0.267203	29356.7	0.62069	11120.4	1.05909	34.2991	1.1664
P828	49.5963	0.25389	35465.8	0.688073	36940.3	0.966632	32.2968	1.4336
P829	32.9552	0.226238	17365.4	0.537313	28797.3	0.875499	40.9452	1.3057
P830	54.8777	0.292579	36093.8	0.647482	20155.6	0.903464	41.6581	1.0739
P831	32.2921	0.188305	22746.3	0.617978	7743.19	0.721512	48.416	0.9276
P832	31.3043	0.161361	13919.3	0.369565	2840.88	1.18041	78.9521	1.0486
P833	26.8352	0.172596	11625	0.230769	2976.86	1.38202	43.6575	1.0397
P834	28.1739	0.332714	15067	0.391304	13094.7	1.1713	42.9904	1.1694
P835	21.3158	0.289531	11907	0.335526	2979.25	0.86609	34.5054	1.1981
P836	16.0671	0.301015	9199.34	0.14094	2462.59	1.10015	30.6446	1.2306
P837	9.04225	0.129797	3964.44	0.0422535	796.975	0.699286	23.7195	0.6541
P841	12.7273	0.308878	9569.7	0.030303	1185.65	0.32489	93.5392	0.0605
P842	30.3051	0.207285	27748	0.20339	2667.12	1.71393	60.4854	0.8296
P843	13.4754	0.143541	7374.61	0.0655738	752.937	0.45008	88.8275	0.3471
P844	13.8667	0.236011	8897.31	0.111111	5850.73	0.586078	70.3288	0.6731
P845	18.7826	0.170222	9404.27	0.076087	1325.1	1.78279	97.1606	0.2839
P846	14.5153	0.20018	3628.14	0.0480349	3340.46	0.921758	69.5372	0.6134
P847	13.0909	0.0775081	5312.23	0.0454545	694.011	0.386271	0	0
P848	34.875	0.219238	11490	0.08125	8635.62	2.42593	0	0
P849	12.64	0.353837	4887.65	0.0133333	5223.43	0.264292	99.2677	0.0569
P852	26.7273	0.0371238	7901.74	0.681818	3553.86	0.521651	76.4445	0.687
P853	49.5	0.187935	35572.6	0.882353	4140.75	0.686739	42.5755	0.868
P854	18.8571	0.095716	9136.55	0.22449	2566.8	0.861595	33.4138	0.6036
P855	28	0.0132082	12733.1	0.666667	290.202	0.427829	100	0.5623
P856	82.3636	0.0647323	55176.5	0.909091	2241.32	0.475807	45.3476	0.8425
P871	39.7895	0.0434339	25618.6	0.368421	626.705	1.20822	67.487	0.9743
P872	25.4483	0.0215563	3518.39	0.448276	964.513	1.04793	100	0.6365
P873	22.5	0.234124	14599.2	0.3375	2104.38	0.854392	59.908	0.8717
P874	56	0.115189	30242.9	0.45	17763.9	1.35789	40.1219	0.9261
P875	30.45	0.162918	14890.2	0.525	1456.84	0.887181	46.2966	1.241
P876	27.3871	0.15012	15064.7	0.370968	7836.56	1.05596	46.4768	1.2718
P877	69.3231	0.166529	17843.7	0.430769	173705	1.20869	41.6645	1.4581
P878	56.9286	0.232418	35422.5	0.630952	12141.1	1.09338	30.3801	1.1504
P879	47.7624	0.346594	47989.1	0.712871	18629.1	0.86467	47.507	1.1685
P880	39.2727	0.134549	28875.4	0.527273	2118.64	1.02559	43.8953	1.0192
P881	23.1316	0.234727	18367.5	0.118421	850.997	1.29219	70.7926	0.9302
P882	27.869	0.137628	13532.6	0.119048	3447.3	1.88853	68.3735	1.1086
P883	71.931	0.170562	35126.9	0.425287	7186.56	1.13499	42.9902	1.2027
P884	52.5165	0.343539	27935	0.818681	10838.2	0.933816	23.6067	1.1598
P885	32.2455	0.317797	24188.7	0.618182	2226.17	0.714812	39.2632	1.3125
P886	39.3708	0.179134	21002.5	0.808989	2499.85	0.725528	52.067	1.0635
P887	89.9326	0.252484	60685	0.786517	13315	0.764885	35.1712	0.9673
P888	50.2742	0.240663	29885.3	0.709677	14828.2	0.907446	53.7747	1.0856
P889	49.4667	0.271004	30229.1	0.566667	15397.7	0.884955	53.2812	1.1938
P890	37.9677	0.343117	51987.7	0.645161	6522.85	0.892414	72.3559	0.4451
P891	77.2958	0.251908	81879.9	0.577465	142911	1.23195	41.3466	1.1555
P892	73.9091	0.29471	48428.9	0.636364	10138.1	1.14978	59.1816	0.9703
P893	32.1754	0.257112	11367.3	0.356725	126248	1.02672	48.7171	1.4934
P894	77.6197	0.290083	48229.7	0.739437	27379.7	0.897275	46.7878	1.1772
P895	60.619	0.279679	41673.3	0.555556	21159.6	0.987706	26.5921	1.4088
P896	62.7789	0.228945	40341	0.578947	6527.42	1.21234	35.8969	1.5298
P897	44.0417	0.31906	24051.6	0.743056	106906	0.944703	47.4722	1.0276
P898	22.4845	0.387398	11596.1	0.314433	3503.34	0.971227	46.0899	1.1354
P899	20.0708	0.240067	10914.7	0.336283	5444.75	0.723224	19.4638	1.171
P900	42.8148	0.124017	19665.5	0.444444	2831.5	1.26932	36.2477	1.1936
P901	25.1111	0.162787	12531.9	0.308642	2887.01	1.04293	40.4908	1.5242
P902	18.1446	0.179318	8795.51	0.0481928	1138.73	1.39718	61.5442	0.7096
P903	29.0625	0.346805	20297.8	0.35	7385.72	1.24788	44.678	1.2989
P904	18.7875	0.274409	8521.32	0.24375	2820.72	0.761595	50.4396	0.9234
P905	38.2105	0.170923	20752.8	0.223684	2168.79	1.54592	68.0186	0.6537
P906	24.5806	0.301917	19127	0.129032	1219.8	1.69207	95.4981	0.2011
P907	11.8636	0.378787	8624.9	0.00757576	1317.35	0.211599	94.9117	0.0482
P908	40.8923	0.241245	21071.4	0.123077	3144.21	1.90553	93.4681	0.3145
P909	27.2683	0.220375	18591.3	0.0569106	2870.15	2.52678	78.6886	0.2954
P911	12.9697	0.235289	4031.25	0.0252525	3112.5	0.327663	78.7548	0.2573
P912	12.6218	0.283814	4742.64	0.0259067	2559.05	0.302848	87.4475	0.1719
P915	29.1429	0.0780848	13820	0.642857	1943.93	0.583295	56.813	0.9489
P916	28.0976	0.168246	14498.3	0.670732	2299.05	0.403876	48.4486	0.7074
P936	10.2353	0.0366501	5236.74	0.117647	159.192	0.966458	93.7498	0.3046
P937	13.7143	0.0119827	4971.69	0.142857	131.642	0.743438	51.4525	0.673
P938	22.1818	0.0531279	7419.64	0.242424	655.51	1.08286	62.5202	0.5196
P939	38.0471	0.377814	19900.7	0.658824	6133.75	0.823655	36.4441	1.3514
P940	52.1831	0.415868	41709.2	0.71831	4377.78	0.836555	35.7155	1.1962
P941	79.25	0.195833	60290.3	0.625	5022.35	0.94959	31.1017	1.07
P942	69.1034	0.338614	40905.8	0.77931	13822.4	0.859599	52.7969	1.0691
P943	75.3088	0.268007	30432.8	0.676471	14754.5	0.963153	29.9184	1.2161
P944	101.641	0.156884	28238	0.777778	170357	0.753905	57.7016	1.223
P945	126.649	0.230678	112772	0.891892	153516	0.633485	34.7275	0.8569
P946	81.3704	0.230744	62468	0.691358	5751.62	1.0224	34.4576	1.3218
P947	72.3684	0.319049	48737.9	0.657895	7638.48	1.06496	35.1298	1.3092
P948	79.0147	0.308383	49012.2	0.852941	18440.6	0.915311	48.398	0.9819
P949	35.3263	0.286052	27075.1	0.463158	2923.92	1.20681	51.4343	1.0342
P950	76.1034	0.250288	54724.1	0.801724	7616.07	0.871881	44.5395	1.0697
P951	84.4122	0.28907	47515.8	0.748092	7632.15	1.15481	40.529	0.9843
P952	40.1618	0.285234	18707.9	0.635838	136437	1.20773	36.1158	1.2199
P953	44.5102	0.296851	29559.5	0.581633	84930.2	0.872077	49.1265	1.2843
P954	17.325	0.176708	7249.23	0.20625	38474.2	1.27822	36.8314	1.4368
P955	49.6913	0.289501	27994.8	0.348993	18893.8	1.64585	31.4898	1.2744
P956	81.6486	0.359791	57484.1	0.797297	9207.75	0.91521	46.9339	1.1354
P957	63.5789	0.356924	35681.8	0.830409	183399	0.704092	41.5262	1.1452
P958	58.5333	0.303786	39216.9	0.725926	5815.6	0.760349	38.7359	1.121
P959	46.6154	0.257015	27881.2	0.683761	35941.6	0.91909	37.618	1.2091
P960	63.36	0.275931	37692.9	0.808	4810.89	1.00803	48.1872	0.9646
P961	47.5385	0.241437	23583.1	0.638462	23693.8	1.0875	36.6237	1.1064
P962	65.1562	0.272189	48394.4	0.585938	9936.03	1.07201	18.3827	1.0179
P963	30.6286	0.229049	19832.6	0.447619	8682.7	0.941795	47.1661	1.1949
P964	26.2353	0.0724959	13798.8	0.196078	1250.34	1.68297	36.029	0.9265
P965	96.338	0.10547	77150.6	0.56338	5204.65	0.915487	56.6701	0.8609
P966	70.4494	0.167738	41210.8	0.595506	12761.2	0.908103	42.2327	0.9731
P967	61.0625	0.425051	37363.9	0.697917	13890.3	0.750144	31.5863	1.2177
P968	30.2979	0.303063	16790.8	0.439716	8234.76	1.02446	34.4844	1.0579
P969	20.359	0.38148	13024.6	0.239316	17025.7	1.11011	79.0651	0.38
P970	19.8584	0.2565	13037.4	0.318584	14713.7	0.563916	52.5964	0.806
P971	11.4231	0.386931	6371.06	0.0144231	54442.4	0.346488	46.3692	0.7133
P972	12.5412	0.470736	5814.44	0.0117647	4698.56	0.283079	85.8208	0.1085
P973	13.4324	0.377077	6258.94	0.0405405	4915.03	0.410167	70.5746	0.3446
P974	69.6	0.0232169	44972.6	0.333333	455.893	1.46385	67.5601	1.0114
P975	17.9542	0.189065	10307.3	0.0305344	1824.52	2.10927	83.1355	0.2338
P976	12.233	0.195651	5705.75	0.00970874	1111.5	0.19331	0	0
P977	13.2632	0.0326651	6148.24	0.0526316	198.541	0.414982	91.5718	0.3768
P979	46.8	0.0541531	32375	0.7	550.038	0.805867	60.8521	0.6606
P980	22.4	0.0529382	10311.5	0.433333	382.062	0.53993	17.16	0.6931
P997	9.95745	0.172437	8747.3	0.0212766	412.622	0.491052	36.6656	0.6779
P998	12.6667	0.19058	12339.3	0.0740741	2817.26	0.579509	37.796	0.8068
P999	13.8462	0.0700818	6371.37	0.0769231	4400	0.605913	32.8066	1.0096
P1000	14.7692	0.0274071	6158.79	0.0769231	2922.66	0.56479	4.8519	0.689
P1001	9.36	0.0668299	6425.35	0.04	177.044	1.04788	29.7134	0.6881
P1008	63.956	0.267721	46567.6	0.813187	2855.66	0.784175	28.0286	1.0292
P1009	75	0.236283	46767.1	0.719298	16529.6	1.02754	48.3145	1.0136
P1010	92.6609	0.283033	62346.7	0.756522	87312.3	0.910942	50.5884	1.1027
P1011	48.2857	0.203226	36991.1	0.642857	2569.3	1.05277	38.2022	1.0236
P1012	19.8014	0.242412	8947.83	0.326241	131273	0.778888	41.5656	1.2804
P1013	45.2958	0.246146	26012.2	0.746479	43281.9	1.05133	37.8974	1.1973
P1014	36.2748	0.267756	21893.3	0.580153	3667.27	0.958297	35.0058	1.3617
P1015	32.5574	0.298905	29696.9	0.42623	2479.19	1.47353	48.1815	1.2646
P1016	45.8028	0.313507	32426.3	0.683099	5750.82	1.08768	38.1742	1.0458
P1017	36.8727	0.163912	25826.7	0.472727	2252.17	1.33144	60.9185	1.4011
P1018	55.5652	0.235977	46058.8	0.521739	3582.55	1.3536	34.9512	1.3306
P1019	65.1549	0.357617	43992.5	0.767606	9772.24	1.15282	57.5065	1.0073
P1020	68.5147	0.322573	46846.2	0.742647	205261	0.886969	45.5365	1.3483
P1021	69.8605	0.229094	37319.7	0.837209	12322.8	0.953585	41.0365	1.1075
P1022	52.2439	0.255791	31870.3	0.747967	13913.5	0.878916	46.2487	1.1358
P1023	47.5276	0.263588	28382.4	0.771654	36610.6	0.977553	31.794	1.0503
P1024	55.7638	0.264893	38098.9	0.669291	6355.99	1.06112	48.0588	0.926
P1025	46.0614	0.243314	29830	0.745614	68131.9	0.917919	45.3139	1.0496
P1026	60.9223	0.213303	39974.8	0.61165	23313.5	1.07732	38.5604	1.1689
P1027	41.6336	0.220886	27044	0.519084	5094.81	1.20159	35.7045	1.2049
P1028	36.0492	0.269604	18970.3	0.639344	6622.03	0.962079	51.7111	0.855
P1029	114.66	0.244597	76501.4	0.85	9423.6	0.696948	46.9154	0.9754
P1030	55.5738	0.243228	33276.5	0.795082	17225.1	0.937699	33.0237	0.9205
P1031	29.6	0.149785	29303.5	0.333333	1431.93	1.0956	47.5368	1.0616
P1032	13.5	0.246064	10443.5	0.0625	1788.37	0.433038	85.5965	0.1358
P1033	21.6	0.250417	13890.2	0.4	8115.59	0.547066	45.9821	0.8497
P1034	14.1959	0.397498	9711.84	0.0876289	2268.76	0.529592	52.3998	0.8
P1035	12.7636	0.414661	5224.6	0.04	3802.36	0.387876	72.7135	0.4346
P1036	13.4915	0.289921	5662.55	0.039548	16690.8	0.403747	84.105	0.1785
P1038	37.2766	0.104883	25042.9	0.255319	5981.07	1.33566	50.7256	1.0579
P1039	15.541	0.131304	7912.19	0.147541	631.546	0.552205	95.5458	0.2374
P1040	12.6316	0.0845328	6676.71	0.0263158	594.836	0.308193	0	0
P1041	14.25	0.0188445	4522.12	0.125	169.171	0.612261	82.6633	0.5983
P1059	34.8571	0.0345278	22498.8	0.619048	601.308	0.966745	100	1.0549
P1060	14.8966	0.067213	10660.4	0.172414	481.54	0.677479	50.6719	1.157
P1061	17.0769	0.22593	11348.3	0.0879121	1670.06	2.23498	66.1739	0.5403
P1062	45.75	0.203729	24384	0.15625	6023.28	1.84841	82.3289	0.3746
P1071	96	0.211797	74433.1	0.926471	5364.86	0.783585	55.5783	0.976
P1072	53.16	0.208182	35136.7	0.63	3638.21	1.14642	34.3027	0.8655
P1073	57.7436	0.185897	31331.9	0.452991	7757.73	1.17079	19.6466	1.0083
P1074	29.4315	0.229574	11698.6	0.130137	523352	1.36259	53.2387	1.1467
P1075	32.7059	0.304896	20527.8	0.669118	131002	0.632078	50.7717	0.9723
P1076	32.1103	0.296951	17098.7	0.655172	4440.05	0.786411	68.4512	0.6677
P1077	30.057	0.306036	16084.1	0.468354	3678.67	0.943279	27.3951	1.4325
P1078	27.8039	0.278318	13083.2	0.359477	12284.9	0.929492	41.9598	1.3331
P1079	57.9786	0.312125	29111.7	0.786096	33521	0.947183	24.0131	1.1405
P1080	33.8785	0.321449	20700.2	0.342541	6540.66	1.39609	39.9442	1.2326
P1081	82.7317	0.273826	67404.3	0.804878	22035.9	1.01982	39.0695	0.8719
P1082	44.9143	0.332564	27765	0.754286	47283.8	1.08128	38.33	1.0728
P1083	51.0168	0.355422	30811.1	0.798883	5342.89	1.00619	56.4912	0.8037
P1084	51.75	0.351286	29846.6	0.857143	49149.6	0.827423	48.5061	0.803
P1085	50.6073	0.372321	29177.8	0.811518	6997.36	0.842169	41.0766	0.9585
P1086	47.4386	0.334635	27307.4	0.660819	5092.36	1.01982	39.8392	1.0949
P1087	41.5688	0.245358	32408.1	0.385321	15907	1.24526	34.2595	1.4293
P1088	32.3381	0.230118	15065	0.748201	152885	0.688332	44.7066	1.0432
P1089	66.0432	0.346965	53986	0.683453	6046.79	1.16713	43.4593	1.3074
P1090	48.9231	0.251432	24053.7	0.717949	136229	1.15184	32.8579	1.1021
P1091	40.8904	0.361564	26125.7	0.589041	84319.9	1.08786	32.2187	1.1399
P1092	70.0194	0.333945	52074.8	0.699029	111372	0.849672	41.3925	1.2766
P1093	45.8601	0.308124	28048.6	0.755245	4730.67	0.782438	56.7554	0.8616
P1094	22.2439	0.255473	16805.7	0.353659	2049.22	0.79575	58.3727	0.6397
P1095	29.1148	0.359445	25591	0.319672	2268.88	1.1038	47.4441	0.9997
P1096	20.0435	0.340437	14171.1	0.137681	45373	1.27028	61.1629	1.0328
P1097	16.2857	0.397846	7458.34	0.138393	14593.3	0.91174	61.3905	0.72
P1098	13.7705	0.392816	6459.67	0.0737705	9853.29	0.790947	58.1844	0.7356
P1099	12.7539	0.340703	5664.88	0.0418848	2208.63	0.402357	75.7016	0.3416
P1100	19.0755	0.170696	7039.21	0.226415	1796.34	0.952848	68.9917	0.7591
P1101	18.4	0.120258	12426.5	0.266667	932.055	0.583285	18.6245	0.6086
P1102	16.6061	0.328038	15965.2	0.191919	2139.06	0.572045	40.0074	0.7961
P1103	13.3585	0.283191	9385.09	0.0566038	1402.49	0.417135	77.4566	0.3088
P1123	16.2462	0.181556	11736.7	0.138462	864.961	1.35176	59.4669	0.6795
P1124	13.2	0.251079	12737.2	0.0823529	3657.93	0.54237	66.601	0.5451
P1134	47.6697	0.227699	22901.5	0.513761	11366.1	1.09911	23.4206	1.2874
P1135	35.449	0.142835	20813.1	0.387755	4688.52	1.30384	21.3049	1.07
P1136	69.1485	0.177227	43487.4	0.50495	6652.52	1.08302	46.5325	1.1147
P1137	29.8688	0.275641	12757.8	0.38009	377070	1.1596	56.6662	0.9974
P1138	43.0548	0.278937	25983.2	0.582192	12137.9	1.15859	50.1932	1.0841
P1139	60.7483	0.296708	39551.9	0.687075	7836.87	1.04329	32.3092	1.144
P1140	28.187	0.220102	17149.3	0.504065	10659.2	0.696115	55.1357	1.1309
P1141	27.3966	0.226537	13395.2	0.525862	13888	0.728135	52.3851	1.0799
P1142	54.4865	0.283573	32116	0.716216	49613.2	1.00191	35.99	1.2711
P1143	22.6667	0.306196	12332.5	0.290123	28228.9	1.25829	57.3296	0.8581
P1144	28.3125	0.2024	28605.5	0.364583	72281.9	1.32135	30.2415	1.3815
P1145	60.4959	0.283246	49822.6	0.53719	30061.6	1.14219	40.2006	1.2674
P1146	30.8382	0.339539	24417	0.580882	6333.64	1.11659	53.7822	1.0099
P1147	33.9735	0.24785	19129.7	0.576159	5763.39	1.07617	43.3664	1.0708
P1148	32.7636	0.261061	17214.2	0.539394	4197.03	1.0068	32.2775	1.2304
P1149	47.4118	0.271381	25343.5	0.647059	7027.35	1.1198	49.8816	1.1758
P1150	52.789	0.235677	27151.1	0.678899	3581.57	0.91958	60.6197	1.2061
P1151	21.6786	0.117663	12732.4	0.517857	4729.79	0.465034	51.9519	1.1492
P1152	43.8303	0.274494	22972.6	0.739394	92915.8	0.909662	49.3672	1.1539
P1153	39.609	0.268748	20309.9	0.533835	3927.59	0.936745	35.2897	1.361
P1154	48.5042	0.339986	30413.4	0.697479	6447.33	1.00514	38.312	1.1886
P1155	58.5581	0.306748	35594	0.728682	8999.37	1.05815	48.9349	1.0112
P1156	67.0328	0.256781	36355.6	0.713115	27710.4	0.980284	28.6438	1.3825
P1157	30.766	0.310015	20097	0.432624	4188.76	1.27539	37.6382	1.0572
P1158	30.5669	0.420517	22337.2	0.259843	2745.9	1.5009	64.9518	0.7987
P1159	35.2941	0.386646	14586.7	0.407563	13106.9	1.54205	49.5605	1.0553
P1160	21.4703	0.418201	11945.5	0.313514	6734.86	0.903923	40.8424	0.9916
P1161	17.4698	0.364052	7868.41	0.209302	3103.44	1.01018	31.1387	0.9931
P1162	17.2566	0.193084	9429.03	0.20354	3167.05	1.05452	58.113	1.064
P1163	12.9643	0.10025	6261.97	0.0535714	577.347	0.43928	82.2941	0.4433
P1164	17.1429	0.161599	7127.67	0.183673	1505.72	0.758855	87.4817	0.4242
P1165	19.8857	0.294765	11093.3	0.264286	2481.56	0.837195	55.3772	0.8582
P1166	17.9259	0.257608	8081.38	0.216049	4052.26	0.554567	50.889	0.7313
P1167	15	0.011322	4296.87	0.125	179.767	0.564427	0	0
P1176	36	0.00557537	50178.3	1	13.2956	0	0	0
P1186	9.6	0.1154	4513.65	0.0125	804.226	0.721217	76.1954	0.668
P1187	15.5	0.0679989	8009.07	0.0555556	609.016	1.47859	51.1291	0.6775
P1188	11.9091	0.110186	5005.44	0.0151515	1020.67	0.286257	84.6863	0.2771
P1193	19.7895	0.136011	12274.3	0.0526316	1388.68	0.35303	46.6139	0.9072
P1194	25.4694	0.155813	12259.1	0.183673	761.417	1.15656	44.1048	1.1184
P1195	25.2371	0.173653	13063.1	0.360825	2740.85	1.02483	65.1288	1.1579
P1196	30.7826	0.198958	17522	0.391304	3271.99	0.997308	31.0389	1.5042
P1197	41.4118	0.300892	23128.4	0.503268	8850.18	1.26633	31.7011	1.1648
P1198	44.7607	0.288963	24074.9	0.607362	4752.34	1.04303	36.6937	1.1056
P1199	27.5224	0.344089	13542.9	0.303483	47214.9	1.26843	42.7471	0.9505
P1200	40.4026	0.262246	27547.7	0.525974	5769.03	1.11105	38.729	1.1444
P1201	35.6825	0.296725	17323	0.656085	12990.3	0.983338	36.4689	1.0094
P1202	60.5316	0.31783	36564.4	0.778481	6710.44	0.844663	30.5555	0.9283
P1203	53.5618	0.352635	33601.4	0.764045	11818.3	0.836333	35.0404	0.9945
P1204	36.0857	0.233	18588.9	0.507143	15846.4	1.07385	34.2399	1.4177
P1205	63.8462	0.402369	42741.3	0.948718	134164	0.576834	53.6312	0.7982
P1206	49.3433	0.35705	27749.9	0.721393	32561.5	0.767839	26.5975	1.1135
P1207	57.4412	0.386387	32043.1	0.794118	15548	0.691392	36.0337	0.9895
P1208	59.4545	0.368149	49548	0.825175	5567.17	0.663802	54.5042	0.7965
P1209	25.8894	0.443142	17778.4	0.310638	30149.3	1.21832	39.0412	1.3059
P1210	36.2172	0.412419	21191.1	0.638009	324035	0.807106	40.6845	0.9994
P1211	49.8511	0.368071	28942.5	0.835106	10397.4	0.736388	54.0384	0.7352
P1212	45.7018	0.364967	20811.9	0.79386	8691.7	0.7159	45.8693	0.9645
P1213	64.7389	0.30559	35043.2	0.808917	7068.13	0.832466	49.5696	1.1487
P1214	46.5444	0.351062	29785.7	0.686391	14524.9	0.824162	32.4725	1.1245
P1215	34.1887	0.0673847	11509.6	0.471698	13402.7	0.903767	61.0393	1.1488
P1216	36.0417	0.238897	20285.5	0.458333	18324.9	1.07103	16.1794	1.5076
P1217	68.5785	0.264026	47284.7	0.694215	9052.23	1.03161	46.598	1.0088
P1218	58.314	0.262422	35004.6	0.793388	7618.05	0.785189	50.1995	0.9198
P1219	51.5625	0.325623	29402.6	0.73125	34325.1	0.754039	36.3976	0.8835
P1220	32.8548	0.198491	14653.1	0.41129	2770.46	1.02554	40.8235	1.1407
P1221	27.5385	0.257894	15218.9	0.435897	6291.66	0.994385	39.1544	0.7914
P1222	16.9167	0.481308	20727.1	0.125	6917.94	1.13845	55.2414	0.8202
P1223	15.1077	0.433476	9094.11	0.123077	4614.93	0.584831	57.2436	0.6881
P1224	21.45	0.289314	51695.7	0.1	1806.21	1.36871	51.3546	0.8228
P1225	47.2	0.262448	35288.8	0.433333	15145.9	0.952677	55.5833	1.3076
P1226	36.5185	0.126017	20096	0.45679	3225.65	0.987218	55.1816	1.3667
P1227	24	0.148722	14313.9	0.333333	1108.58	0.984225	33.4719	1.3027
P1228	18.1676	0.302781	8937.07	0.173184	4104.81	0.811555	39.0909	0.9363
P1229	31.6271	0.347999	18876.9	0.542373	6222.16	1.06095	40.2784	1.1949
P1230	28.6849	0.265322	13756.2	0.561644	3404.08	0.877678	65.1981	0.716
P1231	51.1724	0.165276	26433.4	0.908046	4335.65	0.644146	45.2735	0.8604
P1252	13.8305	0.122696	8791.89	0.0677966	842.819	0.491684	55.0731	0.6268
P1253	14.3793	0.316467	9813.93	0.0603448	2522.97	0.472973	85.6066	0.2072
P1259	17.1724	0.213947	11375.6	0.103448	1588.34	0.514307	39.3624	0.9369
P1260	43.8581	0.263472	18246	0.535484	4815.87	1.01607	32.2015	1.4006
P1261	49.5	0.179239	23501.5	0.670455	11445.7	1.05928	36.5891	1.3449
P1262	47.4878	0.361584	29471.7	0.621951	4080.28	1.07259	20.0149	1.2439
P1263	54.9917	0.229372	33320.1	0.669421	12220.1	0.93171	35.112	1.1911
P1264	40.8727	0.297762	21435.3	0.557576	8386.24	1.07795	27.5292	1.2321
P1265	39	0.295174	23487.3	0.570423	4659.46	1.0641	25.9353	1.1908
P1266	31.686	0.280628	24614.8	0.454545	2654.87	1.13778	36.5411	1.1808
P1267	60.8244	0.337613	47324.9	0.778626	338538	1.04185	41.8847	1.1221
P1268	51.2045	0.384521	32091	0.676136	28389.9	0.971438	28.2232	1.4154
P1269	42.75	0.233735	34061.8	0.635417	48109.7	0.90551	50.9327	1.2162
P1270	52.449	0.384255	39355.8	0.77551	22197.8	0.730175	38.2427	1.2176
P1271	46.9818	0.386451	32869.6	0.715152	148231	0.780221	44.6627	1.1993
P1272	43.4419	0.273723	28917.6	0.589147	39775.9	0.912036	37.0028	1.1505
P1273	49.0909	0.302895	36931.6	0.654545	7335.86	0.840755	35.5056	1.3187
P1274	56.1818	0.336081	47461.5	0.854545	3137.79	0.697191	46.0867	1.063
P1275	52.9624	0.276417	33059.1	0.781955	7272.52	0.718186	33.949	1.0113
P1276	49.7627	0.377131	34626.4	0.672316	31632.6	0.87451	34.0587	1.1234
P1277	47.0114	0.37835	30503.7	0.789773	85919.9	0.750807	24.9853	0.9376
P1278	55.4783	0.289667	38568.8	0.608696	16570	1.11376	47.2038	1.2133
P1279	72.0719	0.384583	50398.1	0.760479	45848.3	0.834302	43.9579	0.8619
P1280	64.2907	0.350842	41372.7	0.796512	11288.5	0.775026	45.8197	0.9091
P1281	45.5181	0.300085	25325.7	0.704819	43124.6	0.885138	33.7041	1.0546
P1282	64.0179	0.214907	37125.1	0.75	22597.1	1.06262	41.532	0.8766
P1283	45.625	0.167831	24677.3	0.53125	3338.55	1.21481	42.3789	1.2582
P1284	52.3729	0.187048	44441.2	0.559322	1836.53	1.15832	54.6807	0.9958
P1285	40.2056	0.256382	28297.7	0.457944	2178.23	1.17061	17.2565	1.0678
P1286	61.1009	0.238203	46563.2	0.53211	3953.41	1.36761	33.1261	1.2237
P1287	53.4375	0.375444	31129.1	0.6125	6460.04	1.3206	41.0416	1.1963
P1288	15.4576	0.267047	8419.19	0.127119	2043.2	0.535652	61.8232	0.6155
P1289	14.6087	0.198366	8290.61	0.108696	5834.62	0.514145	39.0167	0.4457
P1290	20.5385	0.154376	9489.9	0.166667	1251.6	0.99709	45.5069	0.6539
P1291	26.3774	0.0924443	10697.2	0.188679	4033.2	1.24211	50.0014	1.1617
P1292	22.9231	0.141617	10076.2	0.166667	1873.23	1.50904	66.6809	0.6237
P1293	16.9412	0.502625	16603.3	0.188235	9420.44	0.562765	54.008	0.8457
P1294	19.008	0.370881	16468.9	0.248	2312.8	0.805498	45.1639	1.106
P1295	29.371	0.300709	18608.4	0.596774	4448.78	0.783561	47.2756	0.8874
P1296	53.4634	0.211505	25780.9	0.845528	6470.06	0.982885	35.9788	1.024
P1297	32	0.0132402	9120.02	0.833333	314.878	0.291661	0	0
P1317	14.7368	0.10293	7455	0.0877193	664.476	0.487036	93.1599	0.3251
P1318	15.8788	0.303315	13795	0.010101	1661.33	0.371297	40.5296	0.4362
P1321	8.352	0.107848	2082.18	0.008	1172.77	0.507122	55.0128	0.6237
P1322	20.25	0.0708429	13861	0.208333	413.145	0.452322	0	0
P1324	10.1905	0.160094	8394.76	0.047619	756.179	0.931731	38.5685	1.0467
P1325	36.7869	0.378091	27008.7	0.590164	3927	0.863287	33.5234	1.1561
P1326	35.1837	0.360881	21971.6	0.503401	3529.36	1.07829	38.752	1.1252
P1327	37.8113	0.321037	19580.2	0.559748	7705.39	1.07293	26.1671	1.2163
P1328	45.1927	0.248318	27630	0.825688	75382.4	0.902359	39.436	1.0646
P1329	42.6047	0.263566	26778.3	0.682171	12494.8	1.01138	49.7358	1.082
P1330	42.1513	0.268231	25449.6	0.747899	3582.07	0.96976	51.4418	0.7661
P1331	49.0299	0.269842	26236.4	0.776119	9474.42	0.973976	42.5829	1.0097
P1332	44.8315	0.38594	24989.5	0.792135	8075.75	0.971693	54.518	0.9598
P1333	41.0722	0.418989	24376	0.737113	6302.87	0.973187	51.3495	0.9976
P1334	35.8043	0.21917	24253.8	0.597826	21459.6	0.887228	40.742	1.0462
P1335	44.0633	0.425217	21967	0.78733	68777.6	0.71618	46.9848	0.9827
P1336	27.4066	0.453462	12860.6	0.571429	29318	0.647997	60.1994	0.8682
P1337	27.3187	0.428105	11381.3	0.59707	15090.9	0.601993	47.2282	0.8414
P1338	47.6894	0.362432	42750.5	0.636364	3626.32	0.886323	19.0514	1.3119
P1339	54.9864	0.315951	31004.4	0.768707	20648.9	0.770609	41.833	1.2181
P1340	51.9652	0.30803	40953.7	0.8	33668.4	0.713862	39.7762	1.0585
P1341	47.3906	0.287489	33691.1	0.640625	14626	0.834813	52.1289	1.1843
P1342	59.8225	0.408615	45462.6	0.763314	26954.5	0.717964	38.5766	0.9814
P1343	43.4231	0.261364	22836.5	0.628205	31602.9	1.06523	30.6862	1.2229
P1344	52.2617	0.329483	24087.4	0.64486	32168.2	1.02009	12.0868	1.0591
P1345	51.75	0.356518	30348	0.739583	13345.9	0.928329	30.9211	1.09
P1346	47.0683	0.313146	26995.9	0.795031	6262.73	0.899295	49.1561	0.7946
P1347	67.374	0.313002	42270.3	0.748092	127395	1.00235	28.5831	1.1986
P1348	43.3125	0.278014	25860.4	0.6	5911.66	1.03346	37.0341	1.0625
P1349	67.7476	0.277485	41120.7	0.815534	33088.5	1.02599	38.3456	1.2001
P1350	53.0597	0.269215	33696.3	0.820896	6457.9	0.869282	49.0342	0.8911
P1351	40.1163	0.245099	26037.9	0.709302	2537.78	0.823438	46.4556	0.9859
P1352	15.0638	0.398471	16290.6	0.0957447	917.098	0.783089	79.5298	0.4107
P1353	13.7778	0.318377	9841.61	0.0555556	1161.14	0.438558	75.7943	0.4414
P1354	33	0.151098	15093.6	0.394737	2162.51	1.12959	42.7417	1.0547
P1355	32.9143	0.206739	22106.6	0.271429	1211.97	1.164	61.274	0.6887
P1356	76.7692	0.0818521	41474	0.717949	2000.96	0.728089	71.7577	0.9192
P1357	22.0645	0.272078	18813.9	0.258065	1702.08	1.03092	59.8945	0.8744
P1358	14.7049	0.320683	11268.6	0.0901639	1728.37	0.734596	63.1578	0.4506
P1359	22.0667	0.267976	20807.9	0.311111	3912.03	1.07053	66.0576	0.7954
P1360	30.7947	0.306622	16491.6	0.629139	3832.07	0.887649	48.2577	0.874
P1361	48.7105	0.187284	34446.5	0.697368	7898.66	1.02562	42.02	1.0664
P1362	43.7561	0.0856668	25285.9	0.682927	27122.2	1.10852	79.0234	0.5367
P1381	10.2609	0.147507	5374.04	0.115942	602.732	0.998288	63.1835	1.0208
P1382	13.8261	0.0946673	9434.13	0.108696	1157.29	0.584837	62.2312	0.5236
P1383	13.2	0.140515	11162	0.05	350.389	0.40128	74.7188	0.2489
P1387	17.1429	0.0791187	11736.8	0.0571429	790.639	0.544434	0	0
P1389	6.98182	0.120873	1948.9	0.0727273	1111.83	1.28915	0	0
P1390	21.504	0.377194	12603.3	0.272	12754.3	0.94896	70.1339	0.4124
P1391	26.0426	0.289691	16584.3	0.37234	15746.2	1.32005	65.7629	0.5647
P1392	24.7377	0.294627	15204.4	0.303279	10385.6	1.13873	62.7667	0.7481
P1393	43.7705	0.258941	24334.6	0.565574	5725.65	1.38202	36.4031	1.0721
P1394	47.7876	0.307058	29481	0.59292	3686.45	1.20087	41.1557	1.2249
P1395	58.4348	0.237369	49947.8	0.771739	4242.16	1.01164	37.5012	0.9019
P1396	55.4257	0.258542	39359.9	0.821782	25292.9	0.976085	58.8504	1.1605
P1397	47.5385	0.296365	26820.7	0.75	25454.3	0.948784	54.4357	0.9059
P1398	47.4634	0.255021	29959.7	0.642276	4151.73	1.00297	39.1179	1.3105
P1399	35.8512	0.226277	20583.7	0.545455	33058.7	1.09241	47.187	1.1436
P1400	32.6631	0.396893	19304.9	0.620321	14440.3	0.766452	43.5115	1.0021
P1401	32.9703	0.354139	16658.2	0.638614	92836.1	0.752685	33.8857	1.0624
P1402	38.8515	0.307898	14619.5	0.638614	9113.2	0.902889	29.7893	1.2562
P1403	47.7895	0.331732	24425.4	0.725146	14138.8	0.865765	50.1203	0.9971
P1404	43.3516	0.337094	23151.6	0.659341	12858.3	0.846806	38.9033	1.0557
P1405	37.1901	0.268996	22952.9	0.636364	2635.77	1.02091	38.5306	0.8894
P1406	44.6667	0.203452	24139.6	0.623932	41844.9	0.855358	38.7996	1.2581
P1407	62.3802	0.290619	46702.4	0.785124	11483	0.66342	29.1782	0.932
P1408	33.931	0.253826	20217	0.5	21994.7	1.00601	54.0387	1.1853
P1409	54.0566	0.218553	27482	0.726415	3694.14	0.920452	36.8308	1.1643
P1410	30.2727	0.188424	20008	0.560606	36090.9	0.925325	59.4364	0.8482
P1411	29.4828	0.285491	20618.3	0.5	1969.91	0.828311	55.7714	0.9292
P1412	50.2623	0.271263	34435.2	0.639344	21956.4	1.0002	27.4824	1.0424
P1413	50.5106	0.410732	35444.2	0.617021	44154.7	1.13627	50.7121	1.1224
P1414	60	0.303841	40754.5	0.725806	5548.34	1.06808	39.5433	1.1492
P1415	42.2727	0.267746	25247.2	0.618182	2452.91	1.15105	27.4949	1.0933
P1416	35.717	0.245699	25106.8	0.415094	2177.75	1.0766	26.6606	1.0912
P1417	29.8393	0.304311	22492.6	0.330357	2609.77	1.22695	47.9966	1.144
P1418	30.8873	0.230755	13456.3	0.225352	9054.28	1.6723	53.9601	0.9831
P1419	33.7872	0.284012	27563.6	0.375887	11526.8	1.2201	39.1023	1.042
P1420	48	0.241712	26263	0.718182	3389.97	0.782176	51.661	0.9731
P1421	65.5385	0.0556188	41711.3	0.615385	1733.19	0.719755	49.8652	0.9009
P1422	25.375	0.211621	17564.9	0.4375	1654.51	0.977909	54.793	1.0449
P1423	18.0849	0.399214	10589.6	0.207547	3293.23	0.801986	47.3432	0.8664
P1424	31.1753	0.343488	24127.4	0.360825	2138.31	1.39106	70.4229	0.6383
P1425	31.0746	0.262441	16975.3	0.664179	3050.17	0.671721	66.5074	0.7263
P1426	49.0084	0.261951	28068.2	0.831933	8306.74	0.698817	38.7133	0.9845
P1427	30.411	0.169531	17614.7	0.684932	1981.78	0.566039	51.0578	0.8024
P1430	36	0.00124093	11168.3	1	18.3933	0	0	0
P1435	110.471	0.0230105	40592.9	0.529412	2106.54	0.865862	23.4753	0.6365
P1436	64.9091	0.0265153	36842	0.363636	542.681	1.31994	30.751	0.9369
P1458	11.8144	0.250442	7903.06	0.0206186	1581.39	1.07094	44.7857	1.0975
P1459	41.1639	0.239982	20821.8	0.57377	3611.62	1.0736	27.6226	1.2343
P1460	60.3934	0.340337	39884	0.598361	19067.7	1.01675	31.3386	1.0546
P1461	24.8571	0.439929	54667.2	0.428571	627.144	0.80176	53.5014	0.9469
P1462	24	0.524222	67558.6	0.434783	565.785	0.722606	37.2776	0.6811
P1463	13.2371	0.415693	19026.6	0.0515464	1375.01	0.402967	46.7142	0.5623
P1464	14	0.341625	11011.9	0.0833333	2077.1	0.476007	77.0985	0.2338
P1465	17.4433	0.413415	18822.1	0.0927835	1365.14	1.55269	83.485	0.421
P1466	31.6241	0.315081	17185	0.360902	8960.59	1.36877	58.9257	1.0268
P1467	46.0781	0.37425	43544	0.445312	50661.2	1.45366	43.703	1.1372
P1468	37.9806	0.213755	26066.2	0.436893	19666.9	1.18349	45.4179	1.3355
P1469	43.8824	0.390907	23421.9	0.740196	10092.6	0.759028	23.1075	1.1973
P1470	44.8821	0.363687	20791.2	0.720524	39283	0.768725	30.7491	1.0903
P1471	44.6381	0.385017	18376.7	0.7393	10084	0.78003	43.7819	0.9373
P1472	46.1772	0.344055	29413.2	0.740506	20056.9	0.793371	40.1272	0.9907
P1473	40.5251	0.359714	22870	0.75419	5732.52	0.732349	50.8032	0.9089
P1474	30.1184	0.253927	14552.1	0.506579	40728.4	0.920924	40.8545	1.1275
P1475	36.534	0.332143	24802.6	0.60733	36682.6	1.07221	32.5968	1.3546
P1476	38.8837	0.348728	17372.5	0.686047	17025.1	0.807175	41.3921	1.1932
P1477	26.0426	0.31777	13497.9	0.489362	71064.2	0.778331	43.3719	1.2543
P1478	29.7692	0.215526	16626.2	0.471154	5462.38	0.993322	55.027	1.0247
P1481	25.6134	0.306977	15745.9	0.294118	2028	1.32255	65.0261	0.8431
P1482	44.7551	0.490086	24535.4	0.897959	36952.1	0.685921	50.816	0.8775
P1483	38.5321	0.296361	26472.2	0.807339	3215.12	0.6563	60.749	0.9897
P1484	25.0909	0.235041	19163.4	0.477273	1521.68	0.69414	29.37	0.6525
P1485	28.7619	0.253973	40968.9	0.460317	1410.36	0.907082	54.5552	1.1554
P1486	21.6724	0.409928	17462	0.267241	3401.71	1.11325	69.71	0.6347
P1487	15.5455	0.337565	11380.9	0.136364	1278.81	0.585932	53.5801	0.732
P1488	16.3158	0.17652	11456.2	0.210526	950.767	0.639776	62.1754	0.7088
P1489	46.2353	0.0967894	24773.2	0.588235	1820.04	1.19842	23.4609	1.2595
P1490	12.75	0.0225288	2980.87	0.0416667	257.911	0.4	0	0
P1491	20.25	0.110055	12831.2	0.28125	5426.57	1.12545	57.7209	1.0816
P1492	18.3364	0.197605	12363.9	0.196262	54662.3	1.63535	55.086	1.1355
P1493	38.4167	0.25089	19139.7	0.756944	7331.63	0.796868	53.0151	0.8711
P1494	39.1765	0.290999	20552.5	0.69281	4752.82	0.992861	51.723	1.086
P1495	40.9286	0.262053	31687.8	0.857143	2523.94	0.843209	73.8367	0.5884
P1496	68.8941	0.184813	44487.7	0.788235	4100.44	0.90601	44.4828	0.9737
P1497	42.2222	0.112162	34022.2	0.814815	635.381	0.697697	49.6162	0.9218
P1498	15.2727	0.0143217	4820.25	0.181818	174.41	0.687866	66.6667	1.0986
P1503	108.8	0.0366886	60394.5	1	768.04	0.2715	75	0.5623
P1522	4.86957	0.208383	4275.77	0.0289855	339.763	1.25501	90.7438	0.1283
P1529	12	0.19223	6798.51	0.0111111	2263.81	0.627093	38.5971	0.9222
P1530	31.4559	0.217655	14697.7	0.389706	3773.3	1.35224	31.9231	1.2138
P1531	17.7	0.32254	27080.1	0.2375	800.55	0.580648	46.2377	0.7619
P1532	34.1416	0.40055	26620	0.345133	6825.62	1.23376	48.666	0.8969
P1533	41.9388	0.31698	43980.3	0.459184	2296.25	1.09427	37.7592	1.1572
P1534	34.5843	0.293508	39679.1	0.314607	4493.17	1.51333	47.7823	1.0729
P1535	44.0367	0.274378	38961.9	0.192661	88153.5	1.7538	59.8956	0.8899
P1536	18	0.282458	8654.29	0.111842	2664.71	1.15086	72.9854	0.4182
P1537	17.1298	0.230504	11559.4	0.129771	6496.24	1.52499	63.9382	0.5193
P1538	14.422	0.207872	6718.61	0.100917	1539.93	0.503576	82.716	0.2113
P1539	20.2031	0.358513	12733	0.203125	1950.47	1.05994	61.3091	0.6713
P1540	24.0882	0.201803	12955.2	0.25	14406.6	1.10315	52.2499	1.2068
P1541	35.2566	0.291092	25979.6	0.539823	31886.7	0.964592	44.7619	1.278
P1542	34.5	0.208826	20766.4	0.5625	11781.5	1.29996	40.9009	1.3976
P1543	27.6957	0.2515	11414.1	0.405797	3512.79	1.40308	31.1179	1.3861
P1544	41.2562	0.261527	23789.5	0.495868	18291.2	1.29896	31.0655	1.5247
P1545	38.1951	0.285804	18443.9	0.658537	5369.53	0.922845	41.6701	1.2774
P1546	24.902	0.279962	10842.3	0.392157	30441.9	0.917391	53.8156	1.1007
P1547	29.8065	0.210409	15978.9	0.435484	253534	1.01931	31.1814	1.3297
P1548	21.6716	0.31551	11428.8	0.320896	4603.83	0.946914	54.1615	0.9827
P1549	33.4545	0.211743	24745.6	0.40404	17850.9	1.10588	38.765	1.3366
P1550	18.3934	0.235793	24648.2	0.245902	1416.71	0.576997	51.0369	1.0883
P1551	17.2105	0.262857	16812.5	0.131579	737.638	1.34277	57.4878	0.9241
P1552	23.2771	0.49482	46584.4	0.168675	8372.31	1.23512	60.4528	1.1573
P1553	32.2667	0.271097	29217	0.4	2106.89	1.22286	53.0523	1.2914
P1554	52.4167	0.323924	33977.5	0.75	4983.18	0.83536	44.1376	1.1681
P1555	41.0649	0.351018	30010.8	0.61039	15674.8	1.15181	40.9081	1.243
P1556	40.2273	0.263453	27099.3	0.522727	37363.7	1.15954	29.5882	1.1225
P1557	23.8588	0.286108	24375.7	0.282353	37730.2	1.05982	42.9185	0.9787
P1558	21.2	0.408596	15554	0.274074	6161.93	0.93917	67.9591	0.7093
P1559	18.6243	0.321842	7888.89	0.236994	4008.01	0.841712	69.9651	0.5664
P1560	20.4194	0.221114	14830.2	0.322581	1525.01	0.791758	36.8925	1.0897
P1561	18	0.0399264	10874.8	0.25	202.501	0.595974	55.4754	0.6172
P1562	12.6207	0.0592408	6345.54	0.0344828	326.942	0.366983	96.7968	0.1849
P1563	27.0789	0.198957	18371.3	0.5	12892.4	0.927064	53.1544	0.958
P1564	27.3846	0.202159	16549.5	0.294872	1411.12	1.12085	42.034	0.8
P1565	27.3231	0.291643	17318.5	0.346154	8157.86	1.24523	56.2196	0.7991
P1566	36.6535	0.187949	16578.4	0.60396	4393.55	0.910788	41.0362	1.0925
P1567	72.7778	0.162199	73405.9	0.648148	5997.7	0.994447	52.9992	0.7945
P1568	51.2727	0.0319336	35474.8	0.454545	861.324	1.07431	43.7377	0.9369
P1569	60.5455	0.0234755	36416.7	0.545455	262.889	0.949916	60.8791	0.9557
P1570	36	0.00239739	10788.3	1	174.796	0	0	0
P1571	21.6	0.00369175	4936.06	0.4	858.769	0.604812	0	0
P1572	93.8571	0.0289395	47278.6	0.928571	1602.45	0.463119	100	0.8487
P1574	78	0.0096329	38005.6	1	156.52	0.615385	100	0.6365
P1575	94.8	0.0618175	66408.5	1	1328.62	0.416463	50.3613	0.6881
P1598	27.6667	0.0599385	12055.1	0.583333	1594.44	0.893745	60.3221	0.7215
P1599	11.9062	0.248355	6844.02	0.101562	1895.94	1.67194	67.9273	0.8892
P1604	21.888	0.319875	12414.8	0.368	3227.82	0.637432	50.7005	0.8796
P1605	28.3944	0.319265	16104.7	0.352113	8805.21	1.22463	53.7412	0.9359
P1606	16.6667	0.24528	17336.4	0.194444	1435.62	0.573898	52.717	0.6555
P1607	23.2696	0.30739	16836	0.234783	2323.61	1.12917	67.5004	0.817
P1608	40.7368	0.185836	19155.3	0.394737	6911.87	1.154	19.9398	1.0611
P1609	32.0826	0.25117	19939	0.404959	3624.1	1.02168	43.5252	1.0759
P1610	24.5926	0.219109	19634.5	0.17284	2575.27	1.54908	62.8354	1.0935
P1611	25.6522	0.264887	21568.6	0.202899	1246.82	1.21327	56.1992	1.1964
P1612	28.9636	0.195169	12394.3	0.418182	3551.21	0.992429	63.651	0.9538
P1613	37	0.366178	16504	0.433333	82751.1	1.17931	32.7015	1.2624
P1614	46.0909	0.28406	23403.2	0.454545	35993.7	1.14567	53.3175	1.0107
P1615	37.5385	0.325851	24550.9	0.615385	11429.7	1.11875	35.4845	1.3262
P1616	37.4286	0.314362	23307	0.612245	4725.68	0.894769	35.9887	1.2391
P1617	50.9799	0.327172	27835.3	0.651007	22059.6	1.16475	38.5047	1.3472
P1618	47.8421	0.276001	27427	0.703947	7668.53	1.16418	44.3747	0.9401
P1619	65.4098	0.277475	44492.3	0.680328	13156	1.0901	43.7934	1.1569
P1620	47.7635	0.35518	26108.1	0.625616	27430.8	0.889912	27.4213	1.1779
P1621	20.4923	0.238966	8916.85	0.230769	3885.7	1.20159	34.6377	1.417
P1622	21.36	0.0637637	5257.41	0.24	1804.59	1.29731	58.2262	1.0331
P1623	11.4737	0.126627	3214.36	0.0438596	50261.5	0.513881	60.2403	0.668
P1624	14.5263	0.14722	8753.6	0.105263	2168.07	1.04706	30.5169	0.9814
P1627	21.0857	0.221452	19402.3	0.185714	1284.59	1.21666	48.8059	1.1309
P1628	47.2394	0.286549	42281.2	0.295775	2493.57	1.34499	66.917	0.7293
P1629	50.5932	0.348425	25715.4	0.525424	7929.28	1.05201	51.9552	1.1008
P1630	52.1217	0.393854	39253.8	0.4	4872.18	1.31995	51.8982	0.9476
P1631	29.945	0.315375	20049.1	0.348624	4442.11	1.20759	49.322	1.0054
P1632	15	0.299694	15792.8	0.125	609.037	0.533317	84.983	0.1513
P1634	15.8217	0.411968	11234.9	0.101911	4042.42	0.504696	78.2754	0.4275
P1635	26.7632	0.195801	17602.1	0.526316	6279.08	0.730753	62.1147	0.9044
P1636	15.5556	0.0457669	7465.05	0.148148	402.638	0.558436	93.1599	0.3251
P1637	28.8169	0.098419	13941.3	0.15493	1580.1	1.48172	62.0745	0.9551
P1638	41.5556	0.143964	29314.9	0.425926	1284.66	1.39779	37.3001	0.9856
P1639	34.7755	0.217655	19912.1	0.489796	8446.78	0.952428	59.0628	0.9796
P1640	24.4371	0.311219	14766.2	0.317881	16874	1.22176	44.6229	0.9815
P1641	38.5479	0.177915	24520.8	0.534247	2950.15	1.18535	31.9396	1.1921
P1642	34.3636	0.152246	40391.1	0.606061	678.87	1.14004	65.2941	0.7612
P1643	112.846	0.144583	79275.6	0.769231	8527.42	0.822117	56.8247	1.0689
P1644	87	0.0635512	59442.6	0.9	829.296	0.561655	74.0916	0.7298
P1646	100.8	0.0112138	30311.2	0.9	1221.04	0.4049	0	0
P1647	91.8	0.0176077	38554.4	0.9	431.521	0.501859	61.2696	0.7356
P1674	37.7143	0.111924	26037.1	0.44898	1074.19	1.06468	33.6584	1.2621
P1675	23.0464	0.25272	11945.2	0.119205	4246.36	1.71276	37.9879	0.9522
P1680	16.1333	0.151834	13915.9	0.155556	687.634	0.613225	46.8804	1.1423
P1681	18.66	0.160308	8855.61	0.15	1458.6	1.26891	59.1818	0.77
P1682	16.9263	0.306928	8494.06	0.194737	23139.4	1.06808	67.6428	0.6426
P1683	26.1818	0.354671	13787.8	0.363636	4326.49	1.11008	46.313	0.973
P1684	24.9517	0.31811	16646.1	0.255172	2521.5	1.33394	52.6145	0.8522
P1685	18.8571	0.259389	17944.1	0.233766	831.069	0.766813	51.7238	0.8734
P1686	18.75	0.219647	11568.3	0.159091	917.333	0.904838	40.3413	1.3089
P1687	42	0.156536	45192.9	0.189189	769.394	1.54436	35.7268	1.5494
P1688	24.5143	0.0856208	15611.5	0.142857	635.595	1.42004	73.1321	0.6235
P1689	23.1325	0.183217	13079.8	0.0843373	1514.8	1.5668	96.7948	0.3083
P1690	27.6471	0.218388	29589.5	0.196078	825.519	1.70548	55.3438	0.8307
P1691	31.2128	0.215849	17644.4	0.478723	4062.45	1.07067	44.4636	1.176
P1692	52.437	0.222828	27632.6	0.680672	5307.83	1.08063	36.9838	1.3116
P1693	39.1765	0.179063	20398.5	0.460784	2890.31	1.22894	36.012	1.1335
P1694	49.0073	0.281083	28177.5	0.576642	4720.28	1.06645	30.6624	1.1948
P1695	31.6265	0.279913	17281.1	0.518072	6242.8	1.20247	36.3896	0.8375
P1696	42.1091	0.321381	24851.8	0.533333	8451.55	1.09179	34.3677	1.1534
P1697	11.7943	0.269064	4788.99	0.114286	106395	0.989118	56.6639	0.9839
P1705	13.4182	0.195743	11536.1	0.0545455	4316.07	0.455045	82.2624	0.1047
P1706	36	0.335415	22093.3	0.44186	3150.25	1.16256	33.0634	0.9799
P1707	36.381	0.27749	25218	0.52381	3807.37	1.23093	42.6364	1.0423
P1708	20.8605	0.222729	14476.9	0.302326	2188.59	0.830945	56.6909	0.9727
P1709	16.3217	0.347596	9927.71	0.181818	3014.82	0.571172	56.7432	0.703
P1710	20.2909	0.342697	6904.34	0.295455	6194.56	1.009	42.9901	0.9046
P1711	19.9333	0.207722	12039.1	0.355556	2187.72	0.608436	31.8845	0.8865
P1712	92.9552	0.0938108	55553.1	0.537313	9119.6	1.06412	37.4568	1.2614
P1713	63.0882	0.115788	26394.2	0.455882	3354.12	1.06454	43.8299	1.123
P1714	35.1064	0.0930723	18593.5	0.531915	1230.03	1.26941	48.6907	0.9388
P1715	23.7818	0.298909	12235.1	0.339394	36758.5	0.773058	39.665	1.0802
P1716	18.6168	0.152893	7094.99	0.271028	9882.87	0.580476	54.0767	0.7207
P1717	25.0084	0.361833	17349.3	0.352941	1699.3	0.939802	56.4067	0.912
P1718	19.5692	0.227225	11696.9	0.430769	921.713	0.741706	46.2126	0.9281
P1719	62.64	0.109741	86948.5	0.8	683.587	0.754099	75.1386	0.7436
P1720	87.6	0.0190686	102107	0.8	267.806	0.517504	0	0
P1721	39.4286	0.0123496	18098.6	0.714286	149.883	0.966977	100	0.6931
P1722	36	0.0077313	69581.7	1	9.00127	0	0	0
P1725	20.8421	0.0154216	4642.76	0.368421	349.048	0.570476	75	0.6931
P1726	30.7273	0.0345607	8885.1	0.515152	1125	0.894394	23.9036	0.673
P1727	37.3846	0.0173686	10619.6	0.384615	400.601	1.1036	69.3901	1.1491
P1752	8.25	0.0861438	5118.33	0.0625	329.379	1.14977	52.0298	0.7436
P1754	22.6897	0.33429	18540.3	0.183908	3819.64	1.88042	48.5473	1.2112
P1755	20.1474	0.179775	8876.59	0.2	1776.33	1.37771	39.3765	1.4022
P1759	13.8621	0.144497	23974.6	0.137931	739.252	0.911486	36.9491	1.0508
P1760	14.4146	0.179859	8880.89	0.0609756	873.065	0.501789	73.0591	0.5029
P1761	15.4737	0.102317	7420.57	0.105263	1262.68	0.926723	78.9736	0.985
P1762	21.2063	0.39527	12247.6	0.296296	5001.16	0.898756	54.3936	1.0233
P1763	30.5806	0.141936	11128.7	0.354839	2050.59	1.07504	44.7827	1.0375
P1764	33.253	0.184577	20758.1	0.325301	1771.31	1.24762	44.8667	0.9009
P1765	15.8182	0.161106	11271.9	0.0545455	1356.58	1.18235	65.7406	0.6497
P1771	21.9259	0.217089	12235.8	0.0987654	1595.92	1.94275	47.9781	1.0844
P1772	67.3966	0.264802	45745.8	0.612069	7316.42	1.12328	29.0809	1.2017
P1773	56.5833	0.292216	35786.9	0.743056	6043.99	0.874917	37.5233	0.9747
P1774	59.2966	0.286417	32680.4	0.77931	8199.02	0.87031	40.6035	0.9357
P1775	51.5396	0.302286	37883	0.748201	3828.1	0.996109	37.0854	1.07
P1776	58.1509	0.313959	29310.9	0.735849	6497.3	0.845352	34.4842	1.2564
P1777	20.925	0.200915	11779.8	0.325	1400.9	0.875183	57.4918	0.9141
P1785	12.8182	0.0730456	5770.93	0.113636	1402.43	0.610609	44.8993	0.8325
P1786	12.4615	0.142794	9199.06	0.0615385	938.06	1.08766	53.5675	0.7798
P1787	27.3462	0.160665	18524.5	0.307692	2098.13	1.13248	64.1015	0.8867
P1788	26.1493	0.215511	16425.8	0.298507	1559.56	1.14144	54.4995	1.0752
P1789	18	0.194006	14065	0.203704	678.331	0.873519	57.1507	0.3819
P1790	27.0323	0.192636	16643.4	0.225806	1815.08	1.47359	36.8234	1.1569
P1791	15.4286	0.0558641	10022.9	0.047619	268.877	0.435902	0	0
P1793	52.6452	0.122364	27165.8	0.870968	2328.87	0.668503	33.7764	1.0284
P1794	28.2667	0.0742107	14968.7	0.377778	864.673	1.36929	39.0419	1.0825
P1795	18.1935	0.349363	10626.3	0.180645	2178.04	0.936868	64.866	0.5981
P1796	14.087	0.0528255	7304.63	0.0869565	494.492	0.490723	0	0
P1797	25.8462	0.164145	13845.4	0.169231	1138.38	1.645	69.0425	0.7241
P1798	54.6667	0.110671	49081.3	0.333333	745.93	1.35884	44.1535	1.1233
P1799	61.6667	0.158498	94633.2	0.666667	2159.96	0.919609	53.4559	1.0684
P1800	61.8	0.0781003	63938.5	0.9	697.448	0.642328	51.7519	1.0601
P1801	62	0.086622	39469.8	0.944444	1198.68	0.619812	52.4658	0.9156
P1806	39	0.1868	24537	0.846154	1572.97	0.630544	75.2746	0.6238
P1807	44.4255	0.0641775	12985.8	0.553191	2917.3	1.06363	21.7722	0.9957
P1833	5.75758	0.400201	5973.05	0.010101	909.055	0.630184	90.6135	0.1384
P1835	14.4	0.0778223	15885.8	0.2	214.007	0.903125	93.0852	0.5661
P1836	24	0.0591455	15131.1	0.269231	370.442	1.42801	42.9549	0.984
P1837	34.5366	0.0943866	17058.8	0.585366	1436.62	1.00153	42.2559	0.8455
P1838	34	0.116638	20147.2	0.458333	1107.15	1.13856	61.9554	1.2281
P1839	68.4	0.0653158	29748.6	0.866667	147082	0.623422	53.399	1.0239
P1841	21.6	0.0512374	58662.1	0.4	33.7414	0.604812	33.7618	0.6663
P1844	24	0.0735177	13239.1	0.5	503.793	0.507042	25.6937	0.6931
P1845	48	0.0165078	10170.4	0.5	3313.29	0.940579	50	0.6931
P1849	29.6471	0.164797	23673	0.176471	784.518	1.52164	47.9765	1.3099
P1850	37.4118	0.0967472	23851.8	0.294118	4608.25	1.07685	51.5006	1.3097
P1851	60	0.127184	38948.4	0.392857	1896.6	1.26687	60.8612	0.86
P1852	40.9787	0.142519	40460.1	0.191489	2080.68	1.62499	63.1053	0.7045
P1853	20.339	0.125232	11668.7	0.101695	842.689	1.48712	75.1134	1.07
P1856	46.2353	0.253371	25641.2	0.433824	6324.64	1.13759	35.4278	1.4876
P1857	59.223	0.300225	46677.7	0.654676	5463.99	0.967358	35.6537	1.0948
P1867	10.4082	0.14391	9927.51	0.0612245	852.012	0.642064	32.4929	0.6365
P1874	12.4286	0.0606733	6446.93	0.0357143	283.6	0.413937	0	0
P1875	51.5455	0.083759	25731.7	0.113636	1107.5	2.16729	0	0
P1877	26.6087	0.123709	16323.5	0.478261	839.257	0.794912	68.1014	0.8004
P1878	22	0.149367	7002.27	0.273504	4317.49	0.79189	54.7856	0.8496
P1879	22.7525	0.293324	18707.1	0.287129	1621.55	0.974149	53.4795	0.9802
P1880	43.4595	0.0822437	23962.7	0.702703	1789.3	1.0312	54.7361	0.9427
P1881	78.625	0.130593	60662.3	0.729167	2625.04	0.863641	48.3872	1.0181
P1882	108.3	0.0380698	51894.5	0.95	2472.82	0.635666	7.0709	0.6518
P1888	29.1429	0.0213427	12920	0.714286	287.896	0.385812	0	0
P1889	30.2353	0.0945988	12826.9	0.647059	2215.7	0.650864	58.0476	1.0533
P1913	18.6122	0.0595096	7989.97	0.204082	6835.24	1.71742	37.6066	0.8359
P1914	48.8571	0.0584868	32172.2	0.47619	1054.51	1.03978	44.1759	1.0263
P1915	73.6667	0.0985574	48890.7	0.777778	3041.8	0.689011	20.9786	1.0588
P1916	52	0.0531684	28237.9	0.809524	1098.68	0.751402	57.8454	0.98
P1917	21.4286	0.0715327	31642.2	0.428571	68.7832	0.641832	55.7424	0.9724
P1918	33.825	0.156833	19041.1	0.65	2055.88	0.796896	59.5349	0.8485
P1919	66.1935	0.0821052	45627.6	0.774194	3789.32	0.660005	69.3841	0.8532
P1927	12.6154	0.0551649	4496.92	0.025641	412.858	0.304608	0	0
P1928	15.2	0.0204412	5361.14	0.133333	151.634	0.555247	0	0
P1930	14.1818	0.0485959	6812.26	0.0909091	321.463	0.497818	0	0
P1932	15.84	0.0188205	4092.91	0.04	388.546	1.21187	0	0
P1936	33.648	0.237333	21427.3	0.488	2594.26	1.24283	43.025	1.4847
P1937	42.12	0.138981	20206.2	0.75	5824.71	0.997648	65.6773	0.9449
P1943	12.9767	0.126967	9442.41	0.0232558	357.47	0.561096	23.9034	0.6899
P1944	25.2558	0.244673	16805.1	0.0697674	8956.28	1.68265	43.7909	0.8915
P1945	20.1081	0.0998286	10138.3	0.0540541	690.509	2.14253	50.7386	0.6829
P1956	16.6154	0.0364744	5603.55	0.0769231	690.381	1.15672	0	0
P1957	18.3529	0.215761	21412.1	0.235294	1468.91	0.560192	53.5967	0.6969
P1958	16.7222	0.296107	11308.4	0.185185	1991.72	0.572172	60.9314	0.6505
P1959	22	0.337877	10890	0.333333	4903.11	0.669916	55.3988	0.7415
P1960	36.5753	0.12501	18494.6	0.575342	2189.97	0.887257	45.3425	1.4276
P1961	53.75	0.0546036	29367.1	0.583333	1877.63	1.13168	87.6977	0.8642
P1969	35.7966	0.106848	17957.1	0.610169	2663.38	1.18474	55.1925	1.0066
P1970	28.56	0.128418	16333.3	0.7	1157.82	0.403883	55.5444	0.7791
P1971	77.2308	0.101046	46802.4	0.846154	1754.24	0.61586	50	0.6931
P1989	34.6667	0.175676	26448.3	0.305556	40360	1.31463	38.8465	1.2336
P1990	83.5385	0.0420848	48902.3	0.923077	4838.61	0.465521	83.2582	1.0362
P1991	61.5	0.134207	60019.1	0.785714	700.63	0.68391	32.1231	1.2567
P1993	46.5714	0.0859443	24136.7	0.738095	1427.9	0.780148	40.2565	0.9429
P1994	34.7045	0.192288	21763.2	0.613636	411773	0.858823	45.3581	1.1883
P1995	30.3333	0.0359678	12523.1	0.611111	1563.22	0.756625	76.732	0.6779
P1998	36	0.00445645	40108.1	1	10.8273	0	0	0
P2006	20.6667	0.0733919	7884.93	0.377778	696.93	0.588979	26.1661	1.1822
P2007	11.6308	0.0668391	2639.22	0.0153846	808.294	0.314273	54.8803	0.6255
P2008	12.9231	0.0271258	3200.49	0.0384615	345.391	0.364146	0	0
P2012	42.0698	0.183095	31544.4	0.453488	2483.06	1.29636	47.2308	1.3273
P2013	42.3962	0.254716	29437.3	0.45283	2505.18	1.21839	40.4931	1.1482
P2019	11.2258	0.084845	5730.34	0.0322581	611.938	0.824933	88.4661	0.466
P2031	14.2041	0.130876	9168.03	0.0612245	606.246	0.428454	95.4996	0.2392
P2032	16.1739	0.039915	8516.69	0.0434783	800.199	1.23733	0	0
P2033	12.8276	0.0883601	9801.56	0.0344828	483.53	0.347377	80.4378	0.2712
P2034	13.6364	0.102363	7506.47	0.0681818	698.428	0.448721	84.1716	0.1425
P2035	14	0.102232	5540.89	0.0833333	2061.07	0.477785	72.1844	0.2706
P2036	37.125	0.0459773	16638.4	0.78125	2836.47	0.687357	73.013	0.7903
P2037	43.3333	0.00840228	12585.4	0.555556	237.223	1.03845	0	0
P2038	68.3077	0.0352941	43435.7	0.769231	444.976	0.745196	57.7332	0.86
P2045	37.52	0.147446	20046.5	0.64	1788.01	1.47316	64.6533	0.7919
P2046	32.1081	0.153142	16738.5	0.837838	1518.15	0.277393	59.1018	0.5455
P2047	72	0.0852902	47912.4	0.914286	1189.16	0.680842	59.2156	1.1086
P2065	18.36	0.0858294	9459.57	0.26	1003.71	0.936945	57.2684	0.9273
P2066	21.6757	0.205644	12884.1	0.306306	1660.54	1.0127	45.4634	1.2046
P2067	26.9189	0.0735187	13011.9	0.621622	632.317	0.438317	50	0.6931
P2076	13.4118	0.0239828	4584.39	0.0588235	374.55	0.433812	0	0
P2078	22.6667	0.0118362	5382.84	0.444444	183.705	0.557083	0	0
P2079	15.1579	0.0132339	2739.74	0.157895	272.375	0.623807	87.6977	0.8676
P2081	12.24	0.0807623	5138.73	0.04	870.144	0.542045	92.8213	0.3365
P2084	38.8364	0.18677	36049.5	0.363636	2055.07	1.42984	45.2721	1.316
P2085	54.1017	0.189116	58049.6	0.423729	1731.4	1.32783	40.9146	1.2149
P2098	15.4679	0.235001	7966.81	0.174312	5189.86	0.710739	44.6984	0.8439
P2099	17.4135	0.311371	12495.5	0.240602	2360.93	0.637402	43.9787	1.0432
P2100	17.1667	0.108952	8933.38	0.180556	1064.49	0.84459	37.2204	1.0981
P2108	11.1176	0.0371095	1604.56	0.0735294	8936.18	0.686851	87.1229	0.5004
P2109	23.5909	0.176868	9619.77	0.416667	24043.4	0.739798	52.6955	0.8487
P2110	21.4444	0.0572342	6690.31	0.296296	2615.49	0.945432	84.4361	0.5623
P2111	18.8571	0.0360697	15872.4	0.285714	132.764	0.619187	0	0
P2117	27.9429	0.123728	13319.1	0.628571	2372.28	0.549419	52.4256	0.6163
P2118	15	0.0113473	7500.19	0.25	48.0505	0.942424	100	0.6931
P2138	32	0.0289562	25350.4	0.333333	222.063	1.14456	77.891	0.673
P2139	19.3902	0.137155	10163.1	0.292683	1196.45	0.773836	53.3974	0.9937
P2140	13.1786	0.0863912	5276.01	0.0535714	585.266	0.420135	72.5302	0.4471
P2144	36	0.00757602	34092.1	1	29.926	0	0	0
P2151	12	0.0393839	6845.54	0.0666667	192.744	0.597259	55.218	0.984
P2152	10.0541	0.120405	6897.16	0.027027	435.483	0.527271	30.6625	0.6919
P2153	13.0435	0.0181799	2818.48	0.0434783	432.429	0.383572	84.4361	0.5623
P2154	12.6	0.157939	9964.12	0.06	455.624	0.537775	68.2845	0.4397
P2171	22.7586	0.147973	12412.1	0.287356	1582.95	1.12866	42.873	1.1684
P2172	23.6814	0.240045	14667.8	0.345133	4001.52	1.03351	55.5305	0.9712
P2173	12.8571	0.119859	9816.41	0.0238095	602.313	0.301734	84.8313	0.2103
P2178	16	0.0183507	11184.5	0.166667	69.3118	0.609837	0	0
P2182	29.5636	0.149372	24579.8	0.363636	3410.06	0.999461	54.8447	0.9943
P2183	34.4516	0.0706051	15520.9	0.741935	1772.03	0.646828	65.9427	1.0941
P2184	15.913	0.0792406	14974.2	0.173913	257.308	0.597197	55.9355	0.6109
P2185	25.7143	0.0217175	26416.5	0.571429	337.175	0.497409	82.6633	0.5983
P2189	18.8571	0.0269258	4936.08	0.285714	478.723	0.585413	100	0.6365
P2190	27.2812	0.139278	14463.3	0.640625	1198.35	0.430908	41.707	0.6262
P2191	19.2	0.024439	8492.84	0.3	153.8	0.60297	0	0
P2192	36	0.00735742	16554.2	1	326.215	0	0	0
P2209	17.7	0.051367	12436.7	0.25	195.958	0.616817	53.7262	0.7659
P2210	21.25	0.147293	23271	0.416667	677.894	0.605895	97.327	0.2706
P2222	12.5217	0.0680684	4320.93	0.0217391	517.863	0.332357	66.6711	0.462
P2223	26.4	0.0102095	5696.02	0.3	236.205	1.14833	0	0
P2224	27.3231	0.156993	33997.4	0.184615	929.161	1.27925	60.6892	0.7962
P2225	14.1176	0.276651	32450.4	0.0784314	1622.69	0.587785	39.3796	0.9994
P2227	25.7308	0.220418	24978.9	0.326923	1288.86	1.35831	49.4592	1.2962
P2228	38.8485	0.2103	24762.5	0.424242	2975.45	1.1972	37.6201	1.5143
P2229	13.6774	0.194286	8191.52	0.0430108	1107.3	0.538684	39.9381	0.8881
P2241	18.4337	0.205058	10200.2	0.216867	2396.29	0.763807	52.2077	0.9744
P2242	18.4078	0.449351	9413.21	0.26699	148003	0.578187	61.987	0.556
P2249	6.76056	0.0380742	1285.32	0.0140845	21549	0.65267	78.4586	0.4506
P2251	12.604	0.13049	1378.02	0.0033557	238368	0.427016	20.4349	0.6689
P2252	32.7692	0.142354	18714.9	0.646154	1883.26	0.757736	65.8158	0.7608
P2253	36.1071	0.212378	19726	0.848214	3639.81	0.501736	85.2112	0.5156
P2254	72	0.0163149	101406	1	130.377	0.571429	0	0
P2256	14.4	0.00980199	3017.96	0.1	161.526	0.526316	0	0
P2257	20.625	0.0424162	8288.01	0.375	482.11	0.590765	83.2582	0.9165
P2258	19.2	0.0199554	8795.53	0.3	128.012	0.60297	0	0
P2259	15.6	0.0153414	6715.95	0.2	109.264	0.705895	51.7183	1.0609
P2260	15	0.0207262	16133.9	0.125	83.26	0.564427	73.5614	0.673
P2262	26.4	0.021015	13544.1	0.6	142.345	0.468802	0	0
P2270	19.125	0.0290552	7746.43	0.3125	237.127	0.618905	14.6422	0.6829
P2271	26.0426	0.0658402	9630.12	0.404255	907.765	0.941674	60.5155	0.8676
P2272	23.8605	0.124519	13918.8	0.348837	693.134	1.09943	51.0843	1.1891
P2273	13.3333	0.0708095	27065.6	0.111111	56.1987	0.66546	71.0997	0.635
P2275	14.2759	0.13584	8115.04	0.103448	605.542	0.527088	83.8707	0.3795
P2276	13.3333	0.0398101	6914.49	0.0555556	189.02	0.424091	0	0
P2282	13.3333	0.0269076	4730.58	0.0555556	280.223	0.424091	89.0402	0.4506
P2283	18.5455	0.030202	15552.3	0.272727	101.415	0.603796	10.9292	0.5983
P2284	16.7143	0.159177	11003	0.196429	5764.32	0.575616	66.2494	0.4393
P2285	14.0571	0.213144	9832.96	0.0857143	1061.24	0.481388	76.3201	0.3277
P2286	23.6471	0.177634	17936.2	0.264706	1550.98	1.19401	57.0335	1.0861
P2287	31.52	0.338932	24038.8	0.346667	6915.14	1.10776	42.8266	1.0037
P2288	20.7188	0.195709	16813.1	0.140625	1125.54	1.41766	48.7943	1.0616
P2289	36.2	0.16924	29517.7	0.433333	2116.3	1.27251	34.3594	1.2166
P2290	46.2	0.202372	26399.6	0.5	5204.81	1.03903	18.8399	1.3594
P2303	13.3012	0.347114	7973.1	0.0421687	3061.71	0.458128	54.7329	0.769
P2304	12.7692	0.204477	5369.39	0.042735	1427.08	0.397643	86.1352	0.2736
P2313	11.3143	0.0238509	3761.29	0.171429	1397.85	1.01076	100	0.6931
P2314	25.9024	0.105922	14502.4	0.585366	39154.9	0.47025	56.1046	0.9645
P2316	86.4	0.0326034	75659.7	1	556.458	0.40198	39.2063	0.4741
P2320	16.9412	0.097479	10438.4	0.205882	608.016	0.581372	69.7449	0.2954
P2321	13.4118	0.166842	29995.5	0.0588235	182.126	0.433812	98.4817	0.103
P2324	20	0.0132301	10333.5	0.333333	124.07	0.598961	0	0
P2333	43.5385	0.113534	24208.4	0.564103	1408.96	0.91553	53.2897	1.0263
P2334	40.2222	0.0911543	23208.5	0.444444	921.006	1.31904	76.6177	0.7736
P2337	13.2558	0.0634342	5055.1	0.0697674	794.129	0.489444	62.6162	0.6019
P2338	18	0.00156666	1693.43	0.333333	58.0948	0.864099	0	0
P2345	11.4545	0.0231381	6251.97	0.0909091	151.51	0.756568	91.1039	0.6837
P2346	15.871	0.143709	8878.92	0.16129	1322.88	0.560705	64.8297	0.5626
P2347	27.8491	0.0614623	7238.06	0.660377	1240.2	0.412014	75	0.6931
P2348	14.025	0.147582	7296.41	0.075	820.288	1.16701	61.0024	0.9958
P2349	33.3699	0.231182	24504.5	0.287671	1839.67	1.37356	46.8514	1.2848
P2350	17.4419	0.348196	14933	0.139535	9094.48	1.68326	55.9145	1.0846
P2351	73.3735	0.221334	46442.3	0.638554	7936.57	1.00713	43.2962	1.3291
P2352	80	0.228596	42468.3	0.739583	4620.85	0.876839	34.7746	1.099
P2370	14.1818	0.00782541	2357.35	0.0909091	142.635	0.509671	100	0.6365
P2375	16	0.0260689	8236.23	0.2	152.223	0.659356	68.4715	0.9369
P2376	16.5	0.0163543	5691.97	0.25	106.244	0.744838	67.5601	1.0114
P2382	20.7273	0.00891393	3741.42	0.363636	271.92	0.583524	51.4525	0.673
P2392	36	0.087501	393755	1	15.829	0	0	0
P2395	60.0741	0.141908	27671.4	0.617284	3978.23	0.871331	75.3691	0.714
P2396	27.9574	0.149501	10983.7	0.531915	6321.2	0.816177	44.7074	1.2486
P2397	14.4	0.0125197	4894.9	0.1	202.37	0.526316	0	0
P2401	16.3636	0.04432	13472.3	0.181818	172.111	0.592623	0	0
P2408	12.7273	0.286466	27172.6	0.030303	365.326	0.328222	87.0369	0.1136
P2409	16.8889	0.303071	19563.7	0.203704	814.557	0.577679	77.9619	0.243
P2410	32.7	0.0426365	27753.8	0.2	334.474	1.74366	89.4593	0.7595
P2411	70.4082	0.273702	85518.6	0.44898	1983.96	1.17841	56.2712	0.9913
P2412	62.2785	0.243033	48228.3	0.607595	6049.91	0.992991	29.287	1.0949
P2413	73.3235	0.182162	42544.4	0.647059	13578.4	1.04205	49.9571	0.9493
P2414	76.8169	0.265006	50661.9	0.633803	8735.84	0.964547	45.1309	1.1783
P2415	16.4286	0.229705	10914.3	0.0238095	14810.4	0.435896	56.7513	0.9503
P2427	91.5429	0.100904	97370.1	0.371429	18724.3	1.19533	50.8929	1.079
P2430	24	0.00183008	6418.22	0.5	28.8299	0.666667	0	0
P2433	116.5	0.0554644	54046.3	0.4375	35846.6	0.945421	100	0.673
P2434	98.8421	0.0786717	69172.2	0.5	1939.58	1.04977	75.5448	1.1034
P2435	10.3729	0.0403438	2354.37	0.0338983	31255.3	1.32348	55.4754	0.6172
P2436	17	0.0363716	4190.16	0.133333	469.67	1.10854	31.4525	0.5004
P2454	116	0.0712517	109280	0.733333	1813.85	0.785104	29.3366	1.3306
P2455	36	0.00351126	10533.8	1	90.6807	0	0	0
P2456	10.8571	0.0332285	4972.65	0.047619	173.779	0.595514	52.8406	1.0362
P2457	16.6452	0.0940976	9955.98	0.225806	370.604	0.649482	94.6824	0.4563
P2458	15.2727	0.030243	9130.01	0.181818	125.668	0.687866	87.1229	0.5004
P2459	11.6923	0.0597396	5113.98	0.102564	566.232	0.753282	51.3721	1.0368
P2470	16.7213	0.26502	14246.2	0.196721	772.975	0.575273	87.0484	0.1649
P2471	15.8447	0.354554	12902.3	0.145631	1782.56	0.542964	56.0559	0.3661
P2473	20.4	0.188483	22364.1	0.0666667	565.32	1.38712	49.515	1.1513
P2474	19.5294	0.349073	34043.7	0.137255	1697.12	1.37231	77.7749	0.7474
P2475	75	0.200889	55531.9	0.6125	83414.7	0.869192	48.0299	0.9424
P2476	41.0233	0.220217	33172.6	0.55814	2415.62	1.38294	53.6248	0.9558
P2477	16.5789	0.0899852	10207.8	0.0526316	703.041	0.471706	54.2618	0.8165
P2486	12.8108	0.199615	16767.3	0.027027	349.499	0.443759	81.8974	0.251
P2489	15.1111	0.0695519	17758.5	0.0740741	517.732	0.471916	50.4462	0.687
P2490	42	0.0407049	71042.3	0.5	114.646	0.999229	66.9472	1.0362
P2491	24	0.00921872	35826.1	0.5	18.2111	0.666667	84.4361	0.5623
P2493	12.8276	0.0764429	4410.62	0.0344828	939.183	0.344356	0	0
P2494	21	0.31643	19854.9	0.3	2162.51	0.840694	33.8986	0.8086
P2495	19.8367	0.123654	16334	0.306122	2515.46	0.559756	35.2911	0.6633
P2496	33.8462	0.0677899	22259.5	0.358974	1682.6	0.968738	67.0792	0.9833
P2497	12.5806	0.105955	10638.7	0.0322581	262.513	0.355888	97.4703	0.1541
P2498	15.1875	0.041243	2499.22	0.046875	1529.98	0.42797	93.1599	0.3251
P2499	15.75	0.0159181	4693.93	0.125	218.744	0.536219	100	0.6365
P2510	129.75	0.0573502	94785.2	0.6875	10951.4	0.702337	41.2551	1.1822
P2514	28	0.00260645	5683.26	0.666667	72.8422	0.484873	0	0
P2520	13.6	0.0220975	5068.93	0.0666667	154.492	0.455374	0	0
P2524	36	0.00646613	29097.6	1	29.4618	0	0	0
P2526	14.2857	0.126212	10832.3	0.0952381	381.174	0.499095	80.7188	0.3557
P2527	14.3622	0.358256	10272.9	0.0866142	1162.14	0.49137	70.6298	0.5425
P2528	40.4571	0.0926393	41709.6	0.342857	3250.7	1.29792	47.717	1.1779
P2529	106.596	0.143756	70918	0.702128	165986	0.81734	61.8794	1.1565
P2531	60	0.145451	55762.7	0.4375	1062.5	1.08644	58.8096	1.142
P2532	33.9375	0.128758	41930.2	0.40625	693.75	1.30722	43.8128	1.1894
P2534	17.8983	0.189254	17975.7	0.101695	647.793	0.433468	25.9438	0.6508
P2535	13.6981	0.147281	10833.1	0.0188679	1984.6	0.465576	69.4318	0.253
P2536	15.3846	0.156402	4906.37	0.294872	1119.05	0.935621	43.3982	0.967
P2537	19.2857	0.117695	11864	0.142857	595.69	1.88788	54.7184	1.0493
P2538	11.9184	0.328928	6909.78	0.0272109	1456.71	0.377216	62.5359	0.5181
P2539	12.7952	0.470854	17891.6	0.0963855	815.332	0.628996	76.1599	0.4873
P2540	12.806	0.315246	15041.1	0.0298507	648.731	0.372817	75.5335	0.5124
P2541	13.3548	0.278262	27492.8	0.0645161	167.714	0.459719	0	0
P2542	13.6765	0.281253	6946.56	0.0588235	5275.03	0.429482	86.4864	0.1735
P2543	13.8876	0.32235	6627.39	0.0786517	3033.05	0.46652	72.5037	0.2356
P2548	64.5714	0.131427	49831.4	0.571429	1941.22	0.755617	50.7386	0.6829
P2549	28.6667	0.152367	27354.5	0.555556	728.41	0.673263	50.0331	0.6927
P2550	25	0.191624	29373.5	0.5	1144.68	0.540797	44.4321	0.803
P2551	22	0.0917116	22217.2	0.416667	242.865	0.549269	46.0372	0.8259
P2553	52.2857	0.0595844	38477.8	0.714286	904.092	0.840783	75.389	1.0871
P2554	23.2941	0.099715	11057.7	0.470588	1191.51	0.518069	73.1099	0.7233
P2580	11.52	0.0816415	8801.1	0.12	181.717	0.835867	93.0852	0.5566
P2581	7.94118	0.118118	5820.63	0.0294118	249.511	0.68891	67.5942	0.3251
P2582	12.6186	0.270772	8727.39	0.0309278	992.417	0.339595	87.9068	0.2657
P2583	12.1277	0.192617	6205.12	0.0106383	1047.99	0.217395	0	0
P2590	31.7143	0.212671	18960.5	0.460317	2768.58	1.12099	68.9085	0.889
P2591	44	0.272206	35681.8	0.505376	2608.96	1.17343	40.2493	1.3663
P2592	25.5319	0.253546	10009.4	0.515957	3909.25	0.623349	46.5957	1.0643
P2593	13.5398	0.210226	6482.66	0.0619469	2867.79	0.438274	83.3392	0.2464
P2594	15.354	0.299456	7019.12	0.136646	3592.02	0.540141	63.2921	0.5189
P2595	20.2917	0.431258	11208.6	0.347222	79794.1	0.567091	66.9995	0.4624
P2596	16.4921	0.483387	9899.83	0.172775	3181.23	0.557356	61.3208	0.5015
P2597	13.6842	0.203661	11532.1	0.0701754	521.62	0.451971	87.8117	0.1217
P2598	14.064	0.249905	7048.71	0.088	4448.4	0.487937	74.2954	0.3563
P2599	15.6429	0.170024	6886.56	0.133929	1733.52	0.533457	63.9023	0.5272
P2603	36	0.000467081	2101.86	1	79.7715	0	0	0
P2604	109.412	0.0967763	154955	1	533.905	0.0364078	0	0
P2605	61.7143	0.0103882	14681.6	0.714286	619.852	0.778927	100	0.6931
P2626	36	0.0362465	326219	1	7.26231	0	0	0
P2627	26	0.009007	19206.6	0.666667	32.1516	0.652714	100	0.6931
P2636	12	0.030166	12642.6	0.142857	38.7098	0.910166	71.4011	0.9503
P2638	14.5532	0.208979	14273.7	0.106383	676.593	0.513937	77.3168	0.1818
P2639	14.6809	0.212909	8148.33	0.117021	11928.8	0.534774	63.7464	0.3283
P2646	29.5443	0.183581	28084.3	0.316456	4066.25	1.37381	60.547	1.0819
P2647	29.7794	0.224938	11857.8	0.5	41764.2	0.873049	58.7606	0.9809
P2648	36.7059	0.322146	27292.9	0.51634	4139.97	1.16869	44.9705	1.22
P2649	19.9263	0.387123	11458.6	0.252632	2848.52	0.886281	53.1862	0.8927
P2650	12.6774	0.298519	7638.21	0.0241935	3789.2	0.320537	87.8642	0.2556
P2651	14.7551	0.284968	10542.9	0.122449	1200.55	0.545145	65.3956	0.4673
P2652	18.1957	0.429011	8837.22	0.26087	9687.87	0.5839	71.9974	0.4005
P2653	17.2979	0.441756	10480.8	0.202128	7486.17	0.56458	72.8422	0.3918
P2654	14.0909	0.379426	9053.54	0.0909091	1899.7	0.496303	81.1768	0.3501
P2655	12.3529	0.195066	8660.27	0.0147059	673.714	0.2356	0	0
P2683	36	0.0154812	69665.4	1	18.2565	0	0	0
P2685	21	0.0459892	25601.3	0.375	228.74	0.590169	87.1229	0.5004
P2686	13.5	0.0462718	12803.4	0.125	175.639	0.701165	67.5175	0.911
P2691	7.5	0.0332446	1999.78	0.0277778	467.468	0.699318	84.2268	0.9003
P2695	15.1765	0.280332	26841.2	0.117647	659.875	0.526192	72.1172	0.2146
P2696	16.625	0.286709	11006.1	0.208333	1502.22	0.607246	72.0696	0.4927
P2699	7.875	0.374317	12831.5	0.0625	70.8113	1.20305	60.7591	0.4529
P2700	18.2222	0.194855	17886.8	0.0740741	543.281	1.07209	44.3607	1.1452
P2703	31.8095	0.162846	19123.3	0.444444	1139.36	0.919444	35.3519	1.2145
P2704	22.8353	0.299421	9325.89	0.435294	38545.5	0.596358	58.4069	0.6946
P2705	27.4	0.248426	15735.3	0.366667	2459.68	1.2968	48.7388	1.0053
P2706	19.2414	0.348019	11582	0.303448	1964.21	0.577436	79.6017	0.4051
P2707	27.5065	0.327684	14058	0.25974	6277.22	1.54275	46.5467	0.7633
P2708	30.3564	0.233083	14938.3	0.178218	2685.01	1.69859	58.9861	0.8417
P2709	21.6832	0.262493	11494.3	0.0693069	3089.65	1.87141	84.9777	0.3211
P2710	28.9485	0.22931	21316.3	0.484536	1489.59	1.12453	51.235	1.0391
P2711	17.7176	0.1582	8210.9	0.0823529	51849.8	1.62145	75.5185	0.4597
P2712	30.3158	0.0697472	13766.2	0.210526	861.941	1.24054	54.8087	0.5718
P2713	72	0.0246889	25425.5	0.714286	772.816	0.623182	44.708	0.9369
P2719	19.2	0.16786	146606	0.3	88.1909	0.60297	82.0449	0.2489
P2720	28	0.106702	314906	0.666667	22.7803	0.484873	0	0
P2721	36	0.021202	95408.8	1	15.9383	0	0	0
P2741	36	0.00827551	37239.8	1	25.1541	0	0	0
P2742	21	0.0228245	27219.6	0.5	17.8274	0.952381	0	0
P2743	10.2	0.0273436	6436.65	0.1	76.4656	0.9205	93.1599	0.3251
P2749	34.8358	0.163306	17672.4	0.552239	4332.22	0.752079	22.4305	1.0077
P2750	28.7273	0.0936163	15663	0.393939	980.347	0.885643	40.7198	1.2519
P2751	18.9474	0.12706	24669.1	0.105263	187.651	1.11301	77.6606	0.4284
P2752	13.9024	0.274395	10767.8	0.0853659	1469.86	0.493131	82.5459	0.1256
P2755	15.4737	0.261878	36217.8	0.210526	404.732	0.73028	44.7995	1.0637
P2756	14.087	0.312149	29299	0.108696	381.397	0.730639	40.9106	0.972
P2759	21.3878	0.192281	5610.74	0.37415	15949.5	0.643467	49.9524	0.8316
P2760	18.08	0.455439	12337	0.253333	23191.7	0.579259	58.6373	0.5455
P2761	20.9032	0.494938	41527.4	0.370968	6915.76	0.559138	40.3411	0.8679
P2762	14.8421	0.39813	17891.2	0.118421	902.198	0.525929	82.6989	0.2625
P2763	16.8302	0.400028	14068.8	0.188679	2058.62	0.566492	50.462	0.9575
P2764	17.5596	0.439359	20645.7	0.238532	1606.99	0.593112	60.5608	0.8004
P2765	13.875	0.240098	12339.2	0.078125	533.082	0.46786	69.7867	0.251
P2767	14.7097	0.133608	7976.98	0.112903	758.19	0.520551	98.2194	0.1169
P2768	119.385	0.0609165	51856.8	0.692308	37813.2	0.998422	80.5012	0.6365
P2769	172	0.0465306	56466	0.74359	43255.6	0.634011	92.4478	0.3488
P2770	51	0.0171381	27271.5	0.875	260.34	0.707101	54.0852	0.6365
P2771	33	0.0235867	25184.2	0.875	139.358	0.256558	0	0
P2774	36	0.00510606	22977.3	1	32.7648	0	0	0
P2775	36	0.049737	111908	1	38.2656	0	0	0
P2777	36	0.00566022	50942	1	10.9224	0	0	0
P2779	36	0.00212552	19129.7	1	15.9608	0	0	0
P2798	59.625	0.0359448	57432.6	0.5625	8832.75	0.935934	67.4989	0.4506
P2799	9.91304	0.0477215	7611.18	0.130435	11057.9	1.04186	54.0852	0.6365
P2802	7.57895	0.0325831	2655.94	0.0526316	163.477	0.907772	0	0
P2805	11.5862	0.0459739	5232.07	0.103448	281.46	1.44429	94.6703	0.2712
P2806	31.9	0.19057	25348.2	0.416667	7330.38	0.979744	27.6607	0.8299
P2807	24.0833	0.164499	15894.1	0.25	5528.85	1.30191	33.4549	0.6255
P2811	13.5	0.0560848	5460.8	0.1875	180.432	2.07405	79.3885	0.918
P2812	14.3571	0.180951	15675.6	0.0714286	260.54	1.41738	33.3431	0.6012
P2815	22.9714	0.0259351	3608.17	0.457143	55007.9	0.528009	100	0.5623
P2816	12.8372	0.133187	10230	0.0465116	3597.64	0.41529	72.8218	0.3768
P2817	13.2676	0.179337	9109.4	0.0704225	772.182	0.488942	78.0687	0.1985
P2819	18.6903	0.170814	7477.14	0.256637	4956.19	0.726425	41.6561	0.5297
P2820	25.8876	0.158438	10640.9	0.393258	5975.99	0.966143	55.0203	1.0257
P2821	17.5714	0.0665274	12455.4	0.25	284.029	0.622826	69.8967	0.8587
P2822	23.4545	0.0579081	15849.2	0.5	498.499	0.551959	51.1291	0.6775
P2823	8.72727	0.122604	3533.7	0.025974	1192.73	0.808424	52.4472	0.7933
P2826	58.1538	0.0315244	28516.2	0.769231	1579.26	0.723342	42.6427	1.273
P2827	48	0.009992	39462.8	0.75	106.634	0.857143	40.4009	1.0549
P2828	36	0.00228052	20524.7	1	14.2429	0	0	0
P2835	36	0.063025	141806	1	86.6829	0	0	0
P2848	36	0.00573442	51609.8	1	10.3018	0	0	0
P2852	16	0.0118395	23324	0.333333	33.0061	1.06066	51.4525	0.673
P2853	7.15385	0.0617066	3660.85	0.0384615	1890.54	0.822264	0	0
P2854	19.6	0.033501	33903.2	0.133333	227.282	1.83005	8.7482	0.673
P2855	11.2941	0.0228647	4840.26	0.176471	153.73	1.0433	27.0426	0.6931
P2856	44.2174	0.182572	30787.7	0.456522	1097.72	1.45614	61.0698	0.9134
P2858	22	0.117145	42975.9	0.52381	756.987	0.686144	92.7009	0.3405
P2859	18	0.0823138	66145.7	0.25	28.7151	0.659829	0	0
P2860	90.4	0.0172819	77538.1	0.6	171.797	0.82255	0	0
P2861	29.697	0.0747016	19207.3	0.484848	11280.1	0.43048	58.7899	0.8368
P2862	29.1373	0.116499	16381.1	0.431373	34014.2	0.597737	33.3802	1.273
P2863	10.7	0.0523357	8489.63	0.05	154.297	1.50253	84.3165	0.4851
P2866	30	0.1462	72122	0.2	227.306	0.628911	52.6147	0.7857
P2867	27.4286	0.0204474	20044.5	0.285714	3560.65	0.814673	66.6667	1.0986
P2871	9.67742	0.0858235	6188.08	0.0645161	4271.03	0.778852	72.8175	0.7193
P2872	87.36	0.0486119	59596.1	0.48	1055.43	1.01407	56.3009	0.6058
P2873	18.1714	0.0840747	11160.7	0.114286	371.434	1.34345	59.3993	1.0833
P2875	23.0857	0.498904	15977.2	0.209524	68134.3	1.25048	78.7476	0.3653
P2876	14.2353	0.298462	9809.74	0.127451	1307.1	0.604626	75.2535	0.3739
P2877	26.4	0.114096	26507.3	0.32	343.944	1.13613	50.5206	0.6859
P2878	46	0.012225	27743.6	0.333333	136.179	1.24229	83.3191	1.0549
P2883	32.129	0.0740837	19624.6	0.83871	1352.84	0.279245	60.7944	0.3768
P2904	9.75	0.0646714	9582.37	0.125	94.7371	1.05042	58.3877	0.3622
P2905	16	0.00448314	7856.23	0.333333	25.9065	1.06066	100	0.6931
P2907	7.36364	0.0356538	2482.48	0.0454545	204.754	0.868361	0	0
P2908	6.69767	0.0642887	2251.79	0.0232558	1399.51	0.683019	0	0
P2909	18.6667	0.14581	15727.6	0.111111	1758.36	2.42672	63.9036	0.5004
P2910	119.952	0.0688396	114105	0.619048	1235.93	0.77226	58.4263	0.5763
P2911	31	0.0838609	22790.4	0.694444	2945.82	0.523966	60.4857	0.8647
P2912	39.3333	0.0878078	17453.4	0.686275	12081.6	0.612986	51.9995	1.2566
P2913	36.2353	0.172473	30723.8	0.843137	26562.2	0.302581	56.5388	0.7854
P2914	194	0.0953615	129800	0.85	3617.99	0.79259	58.2641	0.8208
P2919	24	0.00625449	7631.32	0.5	62.2103	0.571429	0	0
P2920	60.6667	0.026093	47999.4	0.777778	306.808	0.638784	50.7386	0.6829
P2921	53.8929	0.133932	28661.3	0.589286	7565.17	0.738308	40.7929	1.4266
P2922	27.8182	0.0165662	6255.72	0.272727	326.304	1.23489	90.4689	0.4101
P2923	34.7368	0.0712007	37855.3	0.315789	343.35	1.13891	62.1612	0.8314
P2924	13.2857	0.333285	26341.8	0.0714286	493.555	0.494034	89.5353	0.29
P2925	38.2661	0.469448	12001.2	0.527897	144053	1.19123	63.6059	0.8354
P2926	30.8571	0.289901	17143	0.44898	9465.69	1.24801	51.9295	0.9228
P2951	57	0.00637493	31385.9	0.5	91.3424	1.02256	54.0852	0.6365
P2952	57	0.0112454	52611.3	0.5	78.2174	1.02256	59.4361	0.5623
P2956	87.4286	0.0312449	62053.8	0.714286	1798.56	0.610868	0	0
P2957	15.12	0.0349617	4459.18	0.08	9581.24	2.08721	0	0
P2959	30.2143	0.067927	11498.2	0.142857	784.958	2.05947	93.1599	0.3251
P2960	14.6742	0.145855	4859.43	0.0984848	2012.06	0.492597	77.6637	0.5847
P2961	46.3529	0.0425475	30364.3	0.705882	396.98	0.97422	88.1565	0.4741
P2962	161.786	0.0867255	127588	0.892857	13554	0.788168	78.9242	0.6129
P2963	27.6923	0.0230485	23449.1	0.538462	268.682	1.02516	87.1229	0.5004
P2966	36	0.0896936	403621	1	10.8961	0	0	0
P2967	32	0.109688	161712	0.833333	78.4547	0.304918	98.1743	0.1192
P2968	57	0.0249901	30518.2	0.916667	384.776	0.295753	90.4689	0.4101
P2969	39.36	0.0452346	18519.7	0.6	854.185	0.651203	56.326	0.9596
P2970	63.8571	0.02486	28358.7	1	543.518	0.125473	0	0
P2972	32.325	0.146357	13830.5	0.675	147292	0.899417	47.1832	1.0999
P2973	33.8571	0.126178	19158	0.857143	58556.7	0.388873	66.8898	0.6907
P2974	29.4247	0.21631	23251.8	0.726027	75073.4	0.366281	49.1819	0.5387
P2981	77.4	0.049353	45039.5	0.7	2105.61	0.63569	0	0
P2982	36	0.00176529	15887.6	1	15.7214	0	0	0
P2990	103.2	0.0175236	103413	1	244.327	0.361757	0	0
P2991	108	0.0318181	126577	1	426.317	0.293101	89.0402	0.4506
P3002	99	0.0233555	98301.9	1	212.801	0.419891	50	0.6931
P3003	7.42857	0.0448628	3906.33	0.047619	11574	0.881002	95.0361	0.2573
P3005	11	0.00603654	3345.29	0.166667	45.743	1.10879	0	0
P3009	57.6	0.315302	122467	0.6	19018.2	0.849045	48.1652	1.0852
P3010	66.9231	0.153264	222117	0.923077	545.861	0.602995	50.0626	0.6923
P3014	47.1818	0.0781928	43344.8	0.363636	1430.68	1.16341	44.3968	0.9222
P3015	100.8	0.0265717	71259.8	1	481.401	0.225564	0	0
P3018	14.96	0.298986	11452.4	0.0133333	782.044	0.380898	50.5864	0.95
P3019	22.4082	0.162958	18705.1	0.163265	961.801	1.20458	62.8166	0.8275
P3020	15	0.154063	18320.1	0.15	461.441	0.607595	70.394	0.9131
P3025	83.6471	0.0809893	100566	0.941176	6606.49	0.54158	56.1085	0.826
P3034	36	0.0109871	14126.3	1	244.407	0	0	0
P3035	36	0.00547588	7040.42	1	212.437	0	0	0
P3036	70.2857	0.0640504	59512.6	1	877.424	0.524092	89.0402	0.4506
P3056	31.2	0.054514	20710.3	0.228571	51596.3	1.36192	29.4146	1.0123
P3057	32.1818	0.0648273	51812.1	0.636364	5402.35	0.894182	0	0
P3058	24.9524	0.090981	11027.3	0.444444	3888.59	0.769158	90.0352	0.4227
P3059	18.24	0.123984	5911.27	0.088	3255.13	1.22682	84.6299	0.4305
P3063	39	0.0271898	29157.3	0.375	209.92	1.10997	0	0
P3065	31.2	0.0253077	45176.6	0.8	72.6305	0.34188	0	0
P3069	59	0.0114458	19852.4	0.833333	256.219	0.821297	84.4361	0.5623
P3070	39	0.145047	27934	0.54	16447.9	0.9805	57.8876	1.1676
P3071	72.2857	0.0706396	46979.8	0.619048	755.701	0.947737	87.2063	1.1874
P3072	124.667	0.0552453	83284.2	0.944444	1319.43	0.677865	5.4454	0.689
P3074	9.75	0.00794527	1852	0.125	75.0166	1.08544	87.1229	0.5004
P3084	76	0.0482263	123204	1	270.875	0.498442	54.0852	0.6365
P3103	14.4	0.00270638	1896.4	0.2	74.4658	0.858668	100	0.6931
P3105	65.1429	0.0348614	37080.7	0.714286	3098.73	0.695237	39.0549	0.8487
P3106	84	0.0437026	46975.7	0.857143	998.472	0.469337	75.3527	0.7595
P3111	51	0.0141573	22527.4	0.5	186.082	0.936984	0	0
P3112	40.1538	0.0453985	22635.7	0.307692	657.197	1.15008	67.1938	0.965
P3114	18.8041	0.191725	9566.42	0.0309278	2325.31	1.72112	67.2315	0.4756
P3115	106.333	0.132367	58679.6	0.703704	14293.7	0.774376	40.6576	1.0561
P3116	57.4615	0.162848	31717.6	0.384615	1409.34	1.29963	88.3707	0.4062
P3117	50.6667	0.115608	40787.1	0.444444	477.074	0.934913	72.3031	0.5354
P3152	108	0.00451393	30469	1	1485.39	0	0	0
P3153	77.5	0.0133211	21014	0.75	1167.82	0.587626	32.3638	0.5623
P3156	11.2114	0.232037	4023.54	0.00571429	3199.14	0.376188	53.2594	0.5489
P3157	56.7429	0.122118	23701.6	0.285714	4479.59	1.38148	43.4248	1.4196
P3158	35.6471	0.0427469	25788	0.294118	921.955	1.48403	39.2386	1.3322
P3159	28	0.0357836	18378.2	0.733333	261.482	0.490142	90.4689	0.4101
P3172	36	0.0204416	45993.7	1	47.5869	0	0	0
P3191	36	0.00137371	12363.4	1	22.3076	0	0	0
P3198	32.5714	0.0374775	23360.7	0.857143	223.774	0.267391	0	0
P3199	35.0769	0.0560964	19014.3	0.961538	665.449	0.134159	0	0
P3237	92.4	0.0869714	72487.6	1	1166.57	0.41292	50.4462	0.687
P3239	34.125	0.0623753	33279.5	0.9375	25107.8	0.219666	75.727	0.3365
P3265	36	0.00141884	12769.6	1	18.5705	0	0	0
P3273	21.1579	0.0560835	24620	0.473684	273.994	0.690305	63.9036	0.5004
P3302	74.4	0.0522193	63185.2	0.6	359.744	0.790158	51.0066	0.6792
P3303	78	0.0363479	61222.8	1	793.521	0.558405	67.4989	0.4506
P3324	36	0.00345718	15557.3	1	40.2676	0	0	0
P3335	99	0.0198454	64398.2	1	634.878	0.391898	0	0
